# Supplementary material for: [(2S,5R)-1-Methyl-5-phenyl­pyrrolidin-2-yl]diphenyl­methanol
Source: Acta Crystallogr Sect E Struct Rep Online. 2011 Jun 25;67(Pt 7):o1807–8. doi: 10.1107/S1600536811023403 (PMC3151780; doi:10.1107/S1600536811023403)
Supplement: Supplementary file 1 [file e-67-o1807-sup1.cif]

##############################################################################
#                                                                            #
# This CIF contains the data in a paper accepted for publication in          #
# Acta Crystallographica Section E. It conforms to the requirements of       #
# Notes for Authors for Acta Crystallographica Section E, and has been       #
# peer reviewed under the auspices of the IUCr Commission on Journals.       #
#                                                                            #
# Full details of the Crystallographic Information File format               #
# are given in the paper "The Crystallographic Information File (CIF):       #
# a New Standard Archive File for Crystallography" by S. R. Hall, F. H.      #
# Allen and I. D. Brown [Acta Cryst. (1991), A47, 655-685].                  #
#                                                                            #
# The current version of the core CIF dictionary is obtainable from          #
# ftp://ftp.iucr.org/pub/cif_core.dic.                                       #
#                                                                            #
# Software is freely available for graphical display of the structure(s)     #
# in this CIF. For information consult the CIF software page                 #
# http://www.iucr.org/resources/cif/software.                                #
#                                                                            #
# This file may be used for bona fide research purposes within the           #
# scientific community so long as proper attribution is given to the journal # 
# article from which it was obtained.                                        #
#                                                                            #
##############################################################################
data_I
_audit_creation_method     SHELXL-97
_chemical_name_systematic
;
[(2<i>S</i>,5<i>R</i>)-1-Methyl-5-phenylpyrrolidin-2-yl]diphenylmethanol
;
_chemical_name_common     ?
_chemical_formula_moiety     'C24 H25 N O'
_chemical_formula_sum     'C24 H25 N O'
_chemical_formula_iupac     'C24 H25 N O'
_chemical_formula_weight     343.45
_chemical_melting_point     ?
_symmetry_cell_setting     orthorhombic
_symmetry_space_group_name_H-M     'P 21 21 21'
_symmetry_space_group_name_Hall     'P 2ac 2ab'
loop_
    _symmetry_equiv_pos_as_xyz
    'x, y, z'
    '-x+1/2, -y, z+1/2'
    '-x, y+1/2, -z+1/2'
    'x+1/2, -y+1/2, -z'
_cell_length_a     9.9672(2)
_cell_length_b     13.3376(2)
_cell_length_c     14.4369(2)
_cell_angle_alpha     90.00
_cell_angle_beta     90.00
_cell_angle_gamma     90.00
_cell_volume     1919.22(5)
_cell_formula_units_Z     4
_cell_measurement_reflns_used     7679
_cell_measurement_theta_min     2.48
_cell_measurement_theta_max     25.47
_cell_measurement_temperature     100(2)
_exptl_crystal_description     irregular
_exptl_crystal_colour     colourless
_exptl_crystal_size_max     0.22
_exptl_crystal_size_mid     0.15
_exptl_crystal_size_min     0.15
_exptl_crystal_density_diffrn     1.189
_exptl_crystal_density_meas     ?
_exptl_crystal_density_method     'not measured'
_exptl_crystal_F_000     736
_exptl_absorpt_coefficient_mu     0.072
_exptl_absorpt_correction_type     none
_exptl_absorpt_process_details     ?
_exptl_absorpt_correction_T_min     ?
_exptl_absorpt_correction_T_max     ?
_exptl_special_details
;
;
_diffrn_ambient_temperature     100(2)
_diffrn_radiation_type     MoK\a
_diffrn_radiation_wavelength     0.71073
_diffrn_radiation_source     'fine-focus sealed tube'
_diffrn_radiation_monochromator     graphite
_diffrn_measurement_device_type     'Bruker APEXII CCD'
_diffrn_measurement_method     '\f and \w'
_diffrn_detector_area_resol_mean     ?
_diffrn_reflns_number     24972
_diffrn_reflns_av_R_equivalents     0.0387
_diffrn_reflns_av_sigmaI/netI     0.0178
_diffrn_reflns_theta_min     2.08
_diffrn_reflns_theta_max     26.50
_diffrn_reflns_theta_full     26.50
_diffrn_measured_fraction_theta_max     1.000
_diffrn_measured_fraction_theta_full     1.000
_diffrn_reflns_limit_h_min     -12
_diffrn_reflns_limit_h_max     12
_diffrn_reflns_limit_k_min     -16
_diffrn_reflns_limit_k_max     16
_diffrn_reflns_limit_l_min     -18
_diffrn_reflns_limit_l_max     18
_diffrn_standards_number     ?
_diffrn_standards_interval_count     ?
_diffrn_standards_interval_time     ?
_diffrn_standards_decay_%     ?
_refine_special_details
;
Refinement of <i>F</i>^2^ against ALL reflections. The weighted <i>R</i>-factor
<i>wR</i> and goodness of fit <i>S</i> are based on <i>F</i>^2^, conventional
<i>R</i>-factors <i>R</i> are based on <i>F</i>, with <i>F</i> set to zero for
negative <i>F</i>^2^. The threshold expression of <i>F</i>^2^ >
2\s(<i>F</i>^2^) is used only for calculating <i>R</i>-factors(gt) <i>etc</i>.
and is not relevant to the choice of reflections for refinement.
<i>R</i>-factors based on <i>F</i>^2^ are statistically about twice as large
as those based on <i>F</i>, and <i>R</i>- factors based on ALL data will be
even larger.
;
_reflns_number_total     2262
_reflns_number_gt     1979
_reflns_threshold_expression     I>2\s(I)
_refine_ls_structure_factor_coef     Fsqd
_refine_ls_matrix_type     full
_refine_ls_R_factor_all     0.0466
_refine_ls_R_factor_gt     0.0376
_refine_ls_wR_factor_gt     0.0862
_refine_ls_wR_factor_ref     0.0920
_refine_ls_goodness_of_fit_ref     1.048
_refine_ls_restrained_S_all     1.048
_refine_ls_number_reflns     2262
_refine_ls_number_parameters     255
_refine_ls_number_restraints     0
_refine_ls_hydrogen_treatment     constr
_refine_ls_weighting_scheme     calc
_refine_ls_weighting_details
         'calc w=1/[\s^2^(Fo^2^)+(0.0477P)^2^+0.2712P] where P=(Fo^2^+2Fc^2^)/3'
_atom_sites_solution_hydrogens     geom
_atom_sites_solution_primary     direct
_atom_sites_solution_secondary     difmap
_refine_ls_shift/su_max     0.000
_refine_ls_shift/su_mean     0.000
_refine_diff_density_max     0.171
_refine_diff_density_min     -0.188
_refine_ls_extinction_method     none
_refine_ls_extinction_coef     ?
_refine_ls_abs_structure_details     nd
_refine_ls_abs_structure_Flack     ?
loop_
    _atom_type_symbol
    _atom_type_description
    _atom_type_scat_dispersion_real
    _atom_type_scat_dispersion_imag
    _atom_type_scat_source
    'C' 'C' 0.0033 0.0016
                         'International Tables Vol C Tables 4.2.6.8 and 6.1.1.4'
    'H' 'H' 0.0000 0.0000
                         'International Tables Vol C Tables 4.2.6.8 and 6.1.1.4'
    'N' 'N' 0.0061 0.0033
                         'International Tables Vol C Tables 4.2.6.8 and 6.1.1.4'
    'O' 'O' 0.0106 0.0060
                         'International Tables Vol C Tables 4.2.6.8 and 6.1.1.4'
_computing_data_collection     'APEX2 (Bruker, 2007)'
_computing_cell_refinement     'SAINT (Bruker, 2007)'
_computing_data_reduction     'SAINT (Bruker, 2007)'
_computing_structure_solution     'SIR97 (Altomare <i>et al.</i>, 1999)'
_computing_structure_refinement     'SHELXL97 (Sheldrick, 2008)'
_computing_molecular_graphics
                      'ORTEP-3 (Farrugia, 1997) and DIAMOND (Brandenburg, 2006)'
_computing_publication_material
                     'MarvinSketch (Chemaxon, 2010) and publCIF (Westrip, 2010)'
loop_
    _atom_site_type_symbol
    _atom_site_label
    _atom_site_fract_x
    _atom_site_fract_y
    _atom_site_fract_z
    _atom_site_U_iso_or_equiv
    _atom_site_adp_type
    _atom_site_calc_flag
    _atom_site_refinement_flags
    _atom_site_occupancy
    _atom_site_symmetry_multiplicity
    _atom_site_disorder_assembly
    _atom_site_disorder_group
    O O 0.11866(14) 0.86869(11) 0.21128(12) 0.0486(4) Uani d . 1 1 A .
    H H1o 0.1387 0.8166 0.1816 0.073 Uiso d R 1 1 . .
    N N 0.30995(17) 0.77434(11) 0.11848(11) 0.0360(4) Uani d . 1 1 . .
    C C1 0.3091(2) 0.74937(15) 0.01898(13) 0.0364(4) Uani d . 1 1 . .
    H H1 0.4023 0.7558 -0.0058 0.044 Uiso calc R 1 1 . .
    C C2 0.2230(2) 0.83278(15) -0.02138(14) 0.0422(5) Uani d . 1 1 . .
    H H2A 0.2437 0.8432 -0.0877 0.051 Uiso calc R 1 1 . .
    H H2B 0.1264 0.8169 -0.0149 0.051 Uiso calc R 1 1 . .
    C C3 0.2595(2) 0.92449(15) 0.03493(14) 0.0409(5) Uani d . 1 1 . .
    H H3A 0.1786 0.9652 0.0481 0.049 Uiso calc R 1 1 . .
    H H3B 0.3250 0.9665 0.0010 0.049 Uiso calc R 1 1 . .
    C C4 0.3212(2) 0.88486(13) 0.12565(12) 0.0327(4) Uani d . 1 1 A .
    H H4 0.4177 0.9050 0.1300 0.039 Uiso calc R 1 1 . .
    C C5 0.4120(2) 0.71912(17) 0.16989(15) 0.0510(6) Uani d . 1 1 . .
    H H5A 0.3976 0.6470 0.1619 0.076 Uiso calc R 1 1 . .
    H H5B 0.4059 0.7362 0.2358 0.076 Uiso calc R 1 1 . .
    H H5C 0.5011 0.7371 0.1465 0.076 Uiso calc R 1 1 . .
    C C12 0.24357(19) 0.92007(13) 0.21337(13) 0.0333(4) Uani d . 1 1 . .
    C C25 0.2101(7) 1.0299(5) 0.2126(5) 0.0299(10) Uani d P 0.782(15) 1 A 1
    C C26 0.0798(6) 1.0643(6) 0.2313(5) 0.0443(11) Uani d P 0.782(15) 1 A 1
    H H26 0.0112 1.0168 0.2439 0.053 Uiso calc PR 0.782(15) 1 A 1
    C C27 0.0485(7) 1.1642(4) 0.2320(3) 0.0504(12) Uani d P 0.782(15) 1 A 1
    H H27 -0.0405 1.1847 0.2458 0.060 Uiso calc PR 0.782(15) 1 A 1
    C C28 0.1454(8) 1.2356(3) 0.2127(3) 0.0462(14) Uani d P 0.782(15) 1 A 1
    H H28 0.1232 1.3049 0.2128 0.055 Uiso calc PR 0.782(15) 1 A 1
    C C29 0.2743(7) 1.2049(4) 0.1933(3) 0.0441(15) Uani d P 0.782(15) 1 A 1
    H H29 0.3421 1.2532 0.1810 0.053 Uiso calc PR 0.782(15) 1 A 1
    C C30 0.3055(7) 1.1029(6) 0.1918(5) 0.0383(11) Uani d P 0.782(15) 1 A 1
    H H30 0.3940 1.0827 0.1762 0.046 Uiso calc PR 0.782(15) 1 A 1
    C C13 0.3186(2) 0.89712(14) 0.30368(13) 0.0396(5) Uani d . 1 1 A .
    C C14 0.2559(3) 0.84209(16) 0.37346(15) 0.0563(7) Uani d . 1 1 . .
    H H14 0.1668 0.8185 0.3648 0.068 Uiso calc R 1 1 A .
    C C15 0.3229(5) 0.8218(2) 0.45513(17) 0.0781(10) Uani d . 1 1 A .
    H H15 0.2799 0.7831 0.5017 0.094 Uiso calc R 1 1 . .
    C C16 0.4509(4) 0.8566(2) 0.46997(18) 0.0800(11) Uani d . 1 1 . .
    H H16 0.4959 0.8426 0.5265 0.096 Uiso calc R 1 1 A .
    C C17 0.5129(3) 0.91177(18) 0.40224(18) 0.0656(8) Uani d . 1 1 A .
    H H17 0.6011 0.9366 0.4121 0.079 Uiso calc R 1 1 . .
    C C18 0.4475(2) 0.93152(15) 0.31956(16) 0.0479(5) Uani d . 1 1 . .
    H H18 0.4920 0.9693 0.2730 0.057 Uiso calc R 1 1 A .
    C C6 0.2582(2) 0.64512(15) -0.00095(14) 0.0399(5) Uani d . 1 1 . .
    C C7 0.3065(3) 0.59257(18) -0.07668(16) 0.0548(6) Uani d . 1 1 . .
    H H7 0.3759 0.6207 -0.1136 0.066 Uiso calc R 1 1 . .
    C C8 0.2548(4) 0.4995(2) -0.0990(2) 0.0711(8) Uani d . 1 1 . .
    H H8 0.2877 0.4650 -0.1519 0.085 Uiso calc R 1 1 . .
    C C9 0.1568(3) 0.45654(19) -0.0460(2) 0.0705(8) Uani d . 1 1 . .
    H H9 0.1223 0.3923 -0.0616 0.085 Uiso calc R 1 1 . .
    C C10 0.1091(3) 0.50665(18) 0.0295(2) 0.0645(7) Uani d . 1 1 . .
    H H10 0.0417 0.4768 0.0670 0.077 Uiso calc R 1 1 . .
    C C11 0.1583(3) 0.60091(17) 0.05168(18) 0.0544(6) Uani d . 1 1 . .
    H H11 0.1230 0.6356 0.1037 0.065 Uiso calc R 1 1 . .
    C C19 0.235(3) 1.043(2) 0.204(2) 0.0299(10) Uani d P 0.218(15) 1 A 2
    C C20 0.116(2) 1.072(3) 0.238(2) 0.0443(11) Uani d P 0.218(15) 1 A 2
    H H20 0.0495 1.0280 0.2623 0.053 Uiso calc PR 0.218(15) 1 A 2
    C C21 0.101(3) 1.1852(17) 0.2343(15) 0.0504(12) Uani d P 0.218(15) 1 A 2
    H H21 0.0187 1.2167 0.2509 0.060 Uiso calc PR 0.218(15) 1 A 2
    C C22 0.207(3) 1.2397(15) 0.2064(13) 0.0462(14) Uani d P 0.218(15) 1 A 2
    H H22 0.1991 1.3107 0.2057 0.055 Uiso calc PR 0.218(15) 1 A 2
    C C23 0.323(2) 1.1984(16) 0.1794(14) 0.0441(15) Uani d P 0.218(15) 1 A 2
    H H23 0.3949 1.2404 0.1602 0.053 Uiso calc PR 0.218(15) 1 A 2
    C C24 0.340(2) 1.098(2) 0.179(2) 0.0383(11) Uani d P 0.218(15) 1 A 2
    H H24 0.4225 1.0679 0.1620 0.046 Uiso calc PR 0.218(15) 1 A 2
loop_
    _atom_site_aniso_label
    _atom_site_aniso_U_11
    _atom_site_aniso_U_22
    _atom_site_aniso_U_33
    _atom_site_aniso_U_12
    _atom_site_aniso_U_13
    _atom_site_aniso_U_23
    O 0.0386(8) 0.0402(8) 0.0671(10) -0.0100(7) 0.0144(7) -0.0061(7)
    N 0.0446(9) 0.0298(8) 0.0337(8) 0.0063(8) -0.0033(8) -0.0016(6)
    C1 0.0357(10) 0.0407(10) 0.0327(10) 0.0019(9) 0.0008(8) -0.0048(8)
    C2 0.0501(12) 0.0411(11) 0.0355(10) -0.0006(10) -0.0064(9) 0.0013(9)
    C3 0.0459(12) 0.0377(10) 0.0392(11) -0.0011(10) -0.0040(9) 0.0025(8)
    C4 0.0331(10) 0.0304(9) 0.0344(9) -0.0005(8) -0.0009(8) 0.0012(7)
    C5 0.0668(15) 0.0439(12) 0.0423(12) 0.0218(11) -0.0111(11) -0.0075(9)
    C12 0.0318(9) 0.0277(9) 0.0405(10) -0.0023(8) 0.0049(8) -0.0005(8)
    C25 0.034(3) 0.026(2) 0.0295(18) -0.0063(17) 0.0048(17) 0.0031(14)
    C26 0.042(3) 0.0436(18) 0.047(2) 0.008(3) 0.005(3) -0.0021(14)
    C27 0.055(3) 0.042(2) 0.0541(15) 0.013(2) 0.011(2) -0.0058(15)
    C28 0.068(4) 0.0304(12) 0.0402(14) 0.012(2) 0.002(2) -0.0049(11)
    C29 0.059(4) 0.0318(14) 0.042(2) -0.005(3) -0.006(2) 0.0003(14)
    C30 0.035(3) 0.0340(13) 0.046(2) -0.003(2) -0.002(2) 0.0041(16)
    C13 0.0591(13) 0.0253(9) 0.0344(10) 0.0074(9) 0.0060(9) -0.0043(7)
    C14 0.0913(18) 0.0380(11) 0.0395(12) 0.0125(13) 0.0202(12) 0.0008(9)
    C15 0.151(3) 0.0489(15) 0.0343(13) 0.030(2) 0.0228(17) 0.0036(11)
    C16 0.149(3) 0.0556(16) 0.0352(13) 0.042(2) -0.0182(17) -0.0086(12)
    C17 0.091(2) 0.0513(13) 0.0544(15) 0.0220(15) -0.0274(14) -0.0158(12)
    C18 0.0645(14) 0.0357(11) 0.0434(12) 0.0060(11) -0.0100(11) -0.0020(9)
    C6 0.0434(11) 0.0362(10) 0.0401(11) 0.0066(9) -0.0071(9) -0.0035(8)
    C7 0.0678(15) 0.0495(13) 0.0473(12) 0.0054(13) -0.0030(12) -0.0123(10)
    C8 0.090(2) 0.0554(14) 0.0674(17) 0.0117(15) -0.0144(17) -0.0271(13)
    C9 0.0798(19) 0.0372(12) 0.094(2) 0.0030(13) -0.0359(18) -0.0136(14)
    C10 0.0615(15) 0.0442(13) 0.088(2) -0.0066(12) -0.0111(15) 0.0042(14)
    C11 0.0562(14) 0.0433(12) 0.0637(15) -0.0025(11) 0.0020(12) -0.0047(11)
    C19 0.034(3) 0.026(2) 0.0295(18) -0.0063(17) 0.0048(17) 0.0031(14)
    C20 0.042(3) 0.0436(18) 0.047(2) 0.008(3) 0.005(3) -0.0021(14)
    C21 0.055(3) 0.042(2) 0.0541(15) 0.013(2) 0.011(2) -0.0058(15)
    C22 0.068(4) 0.0304(12) 0.0402(14) 0.012(2) 0.002(2) -0.0049(11)
    C23 0.059(4) 0.0318(14) 0.042(2) -0.005(3) -0.006(2) 0.0003(14)
    C24 0.035(3) 0.0340(13) 0.046(2) -0.003(2) -0.002(2) 0.0041(16)
_geom_special_details
;
All s.u.'s (except the s.u. in the dihedral angle between two l.s. planes) are
estimated using the full covariance matrix. The cell s.u.'s are taken into
account individually in the estimation of s.u.'s in distances, angles and
torsion angles; correlations between s.u.'s in cell parameters are only used
when they are defined by crystal symmetry. An approximate (isotropic)
treatment of cell s.u.'s is used for estimating s.u.'s involving l.s. planes.
;
loop_
    _geom_bond_atom_site_label_1
    _geom_bond_atom_site_label_2
    _geom_bond_site_symmetry_2
    _geom_bond_distance
    _geom_bond_publ_flag
    O C12 . 1.421(2) ?
    O H1o . 0.8401 ?
    N C5 . 1.459(3) ?
    N C1 . 1.475(2) ?
    N C4 . 1.482(2) ?
    C1 C6 . 1.508(3) ?
    C1 C2 . 1.521(3) ?
    C1 H1 . 1.0000 ?
    C2 C3 . 1.513(3) ?
    C2 H2A . 0.9900 ?
    C2 H2B . 0.9900 ?
    C3 C4 . 1.541(3) ?
    C3 H3A . 0.9900 ?
    C3 H3B . 0.9900 ?
    C4 C12 . 1.557(3) ?
    C4 H4 . 1.0000 ?
    C5 H5A . 0.9800 ?
    C5 H5B . 0.9800 ?
    C5 H5C . 0.9800 ?
    C12 C25 . 1.503(7) ?
    C12 C13 . 1.534(3) ?
    C12 C19 . 1.65(3) ?
    C25 C30 . 1.394(7) ?
    C25 C26 . 1.403(9) ?
    C26 C27 . 1.368(9) ?
    C26 H26 . 0.9500 ?
    C27 C28 . 1.385(6) ?
    C27 H27 . 0.9500 ?
    C28 C29 . 1.378(5) ?
    C28 H28 . 0.9500 ?
    C29 C30 . 1.395(9) ?
    C29 H29 . 0.9500 ?
    C30 H30 . 0.9500 ?
    C13 C18 . 1.383(3) ?
    C13 C14 . 1.394(3) ?
    C14 C15 . 1.382(4) ?
    C14 H14 . 0.9500 ?
    C15 C16 . 1.374(5) ?
    C15 H15 . 0.9500 ?
    C16 C17 . 1.371(4) ?
    C16 H16 . 0.9500 ?
    C17 C18 . 1.385(3) ?
    C17 H17 . 0.9500 ?
    C18 H18 . 0.9500 ?
    C6 C11 . 1.384(3) ?
    C6 C7 . 1.385(3) ?
    C7 C8 . 1.383(4) ?
    C7 H7 . 0.9500 ?
    C8 C9 . 1.366(5) ?
    C8 H8 . 0.9500 ?
    C9 C10 . 1.364(4) ?
    C9 H9 . 0.9500 ?
    C10 C11 . 1.387(3) ?
    C10 H10 . 0.9500 ?
    C11 H11 . 0.9500 ?
    C19 C24 . 1.32(3) ?
    C19 C20 . 1.34(4) ?
    C20 C21 . 1.51(4) ?
    C20 H20 . 0.9500 ?
    C21 C22 . 1.34(2) ?
    C21 H21 . 0.9500 ?
    C22 C23 . 1.34(2) ?
    C22 H22 . 0.9500 ?
    C23 C24 . 1.35(4) ?
    C23 H23 . 0.9500 ?
    C24 H24 . 0.9500 ?
loop_
    _geom_angle_atom_site_label_1
    _geom_angle_atom_site_label_2
    _geom_angle_atom_site_label_3
    _geom_angle_site_symmetry_1
    _geom_angle_site_symmetry_3
    _geom_angle
    _geom_angle_publ_flag
    C12 O H1o . . 101.6 ?
    C5 N C1 . . 112.69(16) ?
    C5 N C4 . . 114.43(16) ?
    C1 N C4 . . 107.05(14) ?
    N C1 C6 . . 113.34(16) ?
    N C1 C2 . . 102.20(16) ?
    C6 C1 C2 . . 114.29(17) ?
    N C1 H1 . . 108.9 ?
    C6 C1 H1 . . 108.9 ?
    C2 C1 H1 . . 108.9 ?
    C3 C2 C1 . . 104.46(16) ?
    C3 C2 H2A . . 110.9 ?
    C1 C2 H2A . . 110.9 ?
    C3 C2 H2B . . 110.9 ?
    C1 C2 H2B . . 110.9 ?
    H2A C2 H2B . . 108.9 ?
    C2 C3 C4 . . 105.99(16) ?
    C2 C3 H3A . . 110.5 ?
    C4 C3 H3A . . 110.5 ?
    C2 C3 H3B . . 110.5 ?
    C4 C3 H3B . . 110.5 ?
    H3A C3 H3B . . 108.7 ?
    N C4 C3 . . 104.56(15) ?
    N C4 C12 . . 108.61(15) ?
    C3 C4 C12 . . 112.90(15) ?
    N C4 H4 . . 110.2 ?
    C3 C4 H4 . . 110.2 ?
    C12 C4 H4 . . 110.2 ?
    N C5 H5A . . 109.5 ?
    N C5 H5B . . 109.5 ?
    H5A C5 H5B . . 109.5 ?
    N C5 H5C . . 109.5 ?
    H5A C5 H5C . . 109.5 ?
    H5B C5 H5C . . 109.5 ?
    O C12 C25 . . 106.0(3) ?
    O C12 C13 . . 110.43(16) ?
    C25 C12 C13 . . 108.0(3) ?
    O C12 C4 . . 105.84(15) ?
    C25 C12 C4 . . 113.5(3) ?
    C13 C12 C4 . . 112.86(15) ?
    O C12 C19 . . 115.5(11) ?
    C13 C12 C19 . . 107.2(12) ?
    C4 C12 C19 . . 105.0(10) ?
    C30 C25 C26 . . 116.4(6) ?
    C30 C25 C12 . . 122.1(5) ?
    C26 C25 C12 . . 121.5(5) ?
    C27 C26 C25 . . 122.1(5) ?
    C27 C26 H26 . . 119.0 ?
    C25 C26 H26 . . 119.0 ?
    C26 C27 C28 . . 120.6(4) ?
    C26 C27 H27 . . 119.7 ?
    C28 C27 H27 . . 119.7 ?
    C29 C28 C27 . . 119.1(4) ?
    C29 C28 H28 . . 120.4 ?
    C27 C28 H28 . . 120.4 ?
    C28 C29 C30 . . 120.0(4) ?
    C28 C29 H29 . . 120.0 ?
    C30 C29 H29 . . 120.0 ?
    C25 C30 C29 . . 121.7(5) ?
    C25 C30 H30 . . 119.1 ?
    C29 C30 H30 . . 119.1 ?
    C18 C13 C14 . . 118.1(2) ?
    C18 C13 C12 . . 121.84(18) ?
    C14 C13 C12 . . 120.0(2) ?
    C15 C14 C13 . . 120.2(3) ?
    C15 C14 H14 . . 119.9 ?
    C13 C14 H14 . . 119.9 ?
    C16 C15 C14 . . 121.0(3) ?
    C16 C15 H15 . . 119.5 ?
    C14 C15 H15 . . 119.5 ?
    C17 C16 C15 . . 119.3(3) ?
    C17 C16 H16 . . 120.4 ?
    C15 C16 H16 . . 120.4 ?
    C16 C17 C18 . . 120.3(3) ?
    C16 C17 H17 . . 119.8 ?
    C18 C17 H17 . . 119.8 ?
    C13 C18 C17 . . 121.1(2) ?
    C13 C18 H18 . . 119.5 ?
    C17 C18 H18 . . 119.5 ?
    C11 C6 C7 . . 117.9(2) ?
    C11 C6 C1 . . 122.02(19) ?
    C7 C6 C1 . . 120.0(2) ?
    C8 C7 C6 . . 120.6(3) ?
    C8 C7 H7 . . 119.7 ?
    C6 C7 H7 . . 119.7 ?
    C9 C8 C7 . . 120.8(3) ?
    C9 C8 H8 . . 119.6 ?
    C7 C8 H8 . . 119.6 ?
    C10 C9 C8 . . 119.4(3) ?
    C10 C9 H9 . . 120.3 ?
    C8 C9 H9 . . 120.3 ?
    C9 C10 C11 . . 120.3(3) ?
    C9 C10 H10 . . 119.8 ?
    C11 C10 H10 . . 119.8 ?
    C6 C11 C10 . . 120.9(2) ?
    C6 C11 H11 . . 119.5 ?
    C10 C11 H11 . . 119.5 ?
    C24 C19 C20 . . 130(3) ?
    C24 C19 C12 . . 122(2) ?
    C20 C19 C12 . . 108(2) ?
    C19 C20 C21 . . 111(2) ?
    C19 C20 H20 . . 124.5 ?
    C21 C20 H20 . . 124.5 ?
    C22 C21 C20 . . 118.2(18) ?
    C22 C21 H21 . . 120.9 ?
    C20 C21 H21 . . 120.9 ?
    C23 C22 C21 . . 123.0(18) ?
    C23 C22 H22 . . 118.5 ?
    C21 C22 H22 . . 118.5 ?
    C22 C23 C24 . . 121(2) ?
    C22 C23 H23 . . 119.5 ?
    C24 C23 H23 . . 119.5 ?
    C19 C24 C23 . . 117(2) ?
    C19 C24 H24 . . 121.7 ?
    C23 C24 H24 . . 121.7 ?
loop_
    _geom_torsion_atom_site_label_1
    _geom_torsion_atom_site_label_2
    _geom_torsion_atom_site_label_3
    _geom_torsion_atom_site_label_4
    _geom_torsion_site_symmetry_1
    _geom_torsion_site_symmetry_2
    _geom_torsion_site_symmetry_3
    _geom_torsion_site_symmetry_4
    _geom_torsion
    _geom_torsion_publ_flag
    C5 N C1 C6 . . . . 70.2(2) ?
    C4 N C1 C6 . . . . -163.11(17) ?
    C5 N C1 C2 . . . . -166.29(18) ?
    C4 N C1 C2 . . . . -39.6(2) ?
    N C1 C2 C3 . . . . 36.6(2) ?
    C6 C1 C2 C3 . . . . 159.41(17) ?
    C1 C2 C3 C4 . . . . -20.7(2) ?
    C5 N C4 C3 . . . . 152.32(17) ?
    C1 N C4 C3 . . . . 26.7(2) ?
    C5 N C4 C12 . . . . -86.9(2) ?
    C1 N C4 C12 . . . . 147.48(16) ?
    C2 C3 C4 N . . . . -3.0(2) ?
    C2 C3 C4 C12 . . . . -120.85(18) ?
    N C4 C12 O . . . . -45.89(19) ?
    C3 C4 C12 O . . . . 69.60(19) ?
    N C4 C12 C25 . . . . -161.7(3) ?
    C3 C4 C12 C25 . . . . -46.2(4) ?
    N C4 C12 C13 . . . . 75.00(19) ?
    C3 C4 C12 C13 . . . . -169.51(16) ?
    N C4 C12 C19 . . . . -168.5(12) ?
    C3 C4 C12 C19 . . . . -53.1(12) ?
    O C12 C25 C30 . . . . -164.1(6) ?
    C13 C12 C25 C30 . . . . 77.5(7) ?
    C4 C12 C25 C30 . . . . -48.4(8) ?
    C19 C12 C25 C30 . . . . -10(7) ?
    O C12 C25 C26 . . . . 14.7(7) ?
    C13 C12 C25 C26 . . . . -103.7(7) ?
    C4 C12 C25 C26 . . . . 130.4(6) ?
    C19 C12 C25 C26 . . . . 169(8) ?
    C30 C25 C26 C27 . . . . -2.0(11) ?
    C12 C25 C26 C27 . . . . 179.2(6) ?
    C25 C26 C27 C28 . . . . 0.9(10) ?
    C26 C27 C28 C29 . . . . -0.4(7) ?
    C27 C28 C29 C30 . . . . 1.0(7) ?
    C26 C25 C30 C29 . . . . 2.6(11) ?
    C12 C25 C30 C29 . . . . -178.5(5) ?
    C28 C29 C30 C25 . . . . -2.2(9) ?
    O C12 C13 C18 . . . . 174.73(17) ?
    C25 C12 C13 C18 . . . . -69.8(3) ?
    C4 C12 C13 C18 . . . . 56.5(2) ?
    C19 C12 C13 C18 . . . . -58.7(10) ?
    O C12 C13 C14 . . . . -6.8(2) ?
    C25 C12 C13 C14 . . . . 108.7(3) ?
    C4 C12 C13 C14 . . . . -124.99(18) ?
    C19 C12 C13 C14 . . . . 119.8(10) ?
    C18 C13 C14 C15 . . . . -1.0(3) ?
    C12 C13 C14 C15 . . . . -179.62(19) ?
    C13 C14 C15 C16 . . . . 1.2(4) ?
    C14 C15 C16 C17 . . . . -0.4(4) ?
    C15 C16 C17 C18 . . . . -0.4(4) ?
    C14 C13 C18 C17 . . . . 0.2(3) ?
    C12 C13 C18 C17 . . . . 178.72(19) ?
    C16 C17 C18 C13 . . . . 0.6(3) ?
    N C1 C6 C11 . . . . 34.1(3) ?
    C2 C1 C6 C11 . . . . -82.4(2) ?
    N C1 C6 C7 . . . . -149.2(2) ?
    C2 C1 C6 C7 . . . . 94.2(2) ?
    C11 C6 C7 C8 . . . . 0.8(3) ?
    C1 C6 C7 C8 . . . . -176.0(2) ?
    C6 C7 C8 C9 . . . . -1.3(4) ?
    C7 C8 C9 C10 . . . . 0.5(4) ?
    C8 C9 C10 C11 . . . . 0.7(4) ?
    C7 C6 C11 C10 . . . . 0.4(3) ?
    C1 C6 C11 C10 . . . . 177.2(2) ?
    C9 C10 C11 C6 . . . . -1.2(4) ?
    O C12 C19 C24 . . . . -161(3) ?
    C25 C12 C19 C24 . . . . 172(10) ?
    C13 C12 C19 C24 . . . . 76(3) ?
    C4 C12 C19 C24 . . . . -45(3) ?
    O C12 C19 C20 . . . . 28(3) ?
    C25 C12 C19 C20 . . . . 1(6) ?
    C13 C12 C19 C20 . . . . -95(2) ?
    C4 C12 C19 C20 . . . . 144(2) ?
    C24 C19 C20 C21 . . . . 9(5) ?
    C12 C19 C20 C21 . . . . 179(2) ?
    C19 C20 C21 C22 . . . . -6(4) ?
    C20 C21 C22 C23 . . . . 2(4) ?
    C21 C22 C23 C24 . . . . 0(4) ?
    C20 C19 C24 C23 . . . . -7(5) ?
    C12 C19 C24 C23 . . . . -176(2) ?
    C22 C23 C24 C19 . . . . 2(4) ?
loop_
    _geom_hbond_atom_site_label_D
    _geom_hbond_atom_site_label_H
    _geom_hbond_atom_site_label_A
    _geom_hbond_site_symmetry_A
    _geom_hbond_distance_DH
    _geom_hbond_distance_HA
    _geom_hbond_distance_DA
    _geom_hbond_angle_DHA
    O H1O N . 0.84 2.02 2.648(2) 132
    C28 H28 O 3_555 0.95 2.78 3.359(7) 120
    C17 H17 Cg 3_645 0.95 2.92 3.776(3) 150
data_global
_journal_date_recd_electronic     2011-06-12
_journal_date_accepted     2011-06-15
_journal_name_full     'Acta Crystallographica, Section E'
_journal_year     2011
_journal_volume     67
_journal_issue      7
_journal_page_first     o1807
_journal_page_last     o1808
_journal_paper_category     QO
_journal_coeditor_code     HG5054
_publ_contact_author_name     'Julio Zukerman-Schpector'
_publ_contact_author_address
;
Departmento de Qu\'imica,
Universidade Federal de S\~ao Carlos,
C.P. 676,
13565-905 S\~ao Carlos -SP,
Brazil
;
_publ_contact_author_email     julio@power.ufscar.br
_publ_contact_author_fax     '+55 16 33518350'
_publ_contact_author_phone     '+ 55 16 33518208'
_publ_section_title
;
[(2<i>S</i>,5<i>R</i>)-1-Methyl-5-phenylpyrrolidin-2-yl]diphenylmethanol
;
loop_
    _publ_author_name
    _publ_author_footnote
    _publ_author_address
    'Zukerman-Schpector, Julio' .
;
Departmento de Qu\'imica,
Universidade Federal de S\~ao Carlos,
CP 676,
13565-905 S\~ao Carlos-SP,
Brazil
;
    'Venturini Moro, Ang\'elica' .
;
Instituto de Qu\'imica, Universidade Estadual de Campinas,
UNICAMP,
CP 6154, CEP 13084-917 Campinas, Brazil
;
    'L\"udtke, Diogo S.' .
;
Instituto de Qu\'imica, Universidade Federal
de Rio Grande do Sul, UFRGS
Av. Bento Gon\,calves 9500
91501-570 Porto Alegre, RS, Brazil
;
    'Correia, Carlos Roque D.' .
;
Instituto de Qu\'imica, Universidade Estadual de Campinas,
UNICAMP,
CP 6154, CEP 13084-917 Campinas, Brazil
;
    'Tiekink, Edward R. T.' .
;
Department of Chemistry, University of Malaya, 50603 Kuala Lumpur, Malaysia
;
