# Supplementary material for: [(2S,5R)-1-Methyl-5-phenyl­pyrrolidin-2-yl]diphenyl­methanol
Source: Acta Crystallogr Sect E Struct Rep Online. 2011 Jun 25;67(Pt 7):o1807–8. doi: 10.1107/S1600536811023403 (PMC3151780; doi:10.1107/S1600536811023403)
Supplement: Supplementary file 2 [file e-67-o1807-Isup2.hkl]

#
# h,k,l, Fc-squared, Fo-squared, sigma(Fo-squared) and status flag
#
data_I
_shelx_title ' ERTT_020_0m in P2(1)2(1)2(1)'
_shelx_refln_list_code          4
_shelx_F_calc_maximum      174.71
_exptl_crystal_F_000       736.00
_reflns_d_resolution_high  0.7965
 
loop_
 _symmetry_equiv_pos_as_xyz
 'x, y, z'
 '-x+1/2, -y, z+1/2'
 '-x, y+1/2, -z+1/2'
 'x+1/2, -y+1/2, -z'
 
_cell_length_a     9.9672
_cell_length_b    13.3376
_cell_length_c    14.4369
_cell_angle_alpha  90.000
_cell_angle_beta   90.000
_cell_angle_gamma  90.000
 
_shelx_F_squared_multiplier     1.000
 
loop_
 _refln_index_h
 _refln_index_k
 _refln_index_l
 _refln_F_squared_calc
 _refln_F_squared_meas
 _refln_F_squared_sigma
 _refln_observed_status
   2   0   0    30522.93    24167.00    255.91 o
   4   0   0      432.05      494.49      5.43 o
   6   0   0       82.69       88.78      3.18 o
   8   0   0        7.66        5.11      1.92 o
  10   0   0        3.91        3.00      4.45 o
  12   0   0        9.34       11.21     15.22 o
   1   1   0     7730.37     6676.25     89.90 o
   2   1   0     7606.50     7031.85     64.75 o
   3   1   0      298.15      309.57      2.80 o
   4   1   0      127.66      145.20      2.07 o
   5   1   0      789.86      856.16      6.28 o
   6   1   0      734.49      761.72      6.10 o
   7   1   0        8.38        6.81      1.08 o
   8   1   0        0.25       -1.62      1.08 o
   9   1   0       24.59       29.49      3.19 o
  10   1   0      155.28      160.09      7.01 o
  11   1   0        0.06        2.00      3.17 o
  12   1   0       22.35       34.66      5.21 o
   0   2   0       12.73       14.22      1.06 o
   1   2   0     4505.93     4272.90     52.58 o
   2   2   0      170.57      187.09      3.37 o
   3   2   0     1232.21     1165.66      8.20 o
   4   2   0      176.59      192.33      2.39 o
   5   2   0      329.29      330.25      3.49 o
   6   2   0       91.38       92.80      2.35 o
   7   2   0        0.08       -1.18      0.96 o
   8   2   0       93.55      105.56      2.62 o
   9   2   0      311.45      306.98      5.45 o
  10   2   0       26.57       36.53      4.28 o
  11   2   0       28.43       36.86      4.47 o
  12   2   0        6.08       15.94      8.56 o
   1   3   0    12653.84    11531.11     96.78 o
   2   3   0      305.91      283.47      3.59 o
   3   3   0       10.35       10.72      1.09 o
   4   3   0       98.35       97.01      2.14 o
   5   3   0       31.35       44.87      1.54 o
   6   3   0      252.26      279.02      4.15 o
   7   3   0        4.44        4.27      1.38 o
   8   3   0        0.00       -0.76      1.33 o
   9   3   0        1.44        1.74      1.81 o
  10   3   0        1.31        1.29      2.44 o
  11   3   0       15.71       24.19      4.12 o
  12   3   0       18.20       38.76     19.14 o
   0   4   0     2705.86     2754.49     24.78 o
   1   4   0      947.48      960.34      7.65 o
   2   4   0       14.94       13.48      1.41 o
   3   4   0       77.21       66.59      1.48 o
   4   4   0       35.89       35.61      1.40 o
   5   4   0       26.44       26.39      1.43 o
   6   4   0        3.80        3.72      1.22 o
   7   4   0       91.50       87.27      2.73 o
   8   4   0       46.76       35.72      2.37 o
   9   4   0       76.58       81.93      3.40 o
  10   4   0       45.51       39.90      4.16 o
  11   4   0        6.92       16.27      6.00 o
  12   4   0        8.89       12.45      5.51 o
   1   5   0       95.66      105.27      1.80 o
   2   5   0     2938.72     2863.12     18.34 o
   3   5   0      490.55      534.49      5.01 o
   4   5   0      524.64      569.94      5.03 o
   5   5   0       96.68      105.40      2.40 o
   6   5   0        3.83        2.19      1.31 o
   7   5   0      222.34      233.93      4.48 o
   8   5   0       76.60       70.91      3.47 o
   9   5   0        0.31       -1.17      1.96 o
  10   5   0        0.50        4.75      2.34 o
  11   5   0        3.23        7.52     10.24 o
   0   6   0     1336.86     1355.06     14.27 o
   1   6   0       21.89       25.17      1.21 o
   2   6   0       37.34       47.27      1.57 o
   3   6   0       39.27       34.32      1.27 o
   4   6   0       52.20       55.46      1.58 o
   5   6   0       44.76       45.00      2.10 o
   6   6   0      434.87      445.17      6.05 o
   7   6   0       51.74       45.58      2.48 o
   8   6   0      242.59      230.67      6.18 o
   9   6   0       74.21       73.01      6.10 o
  10   6   0        8.86        5.35      3.56 o
  11   6   0        6.89        3.34      9.05 o
   1   7   0     1078.59     1156.74      8.75 o
   2   7   0        0.03        2.01      0.93 o
   3   7   0      807.86      810.74      7.80 o
   4   7   0      347.64      346.05      5.95 o
   5   7   0      272.62      258.65      4.35 o
   6   7   0       83.79       81.07      3.12 o
   7   7   0      124.95      126.00      4.44 o
   8   7   0        5.66        3.27      2.12 o
   9   7   0       11.57       14.62      7.01 o
  10   7   0       27.05       24.30      7.76 o
  11   7   0       47.20       56.27      6.49 o
   0   8   0      206.92      228.94      4.96 o
   1   8   0        4.76        8.77      1.09 o
   2   8   0       79.12       95.75      2.36 o
   3   8   0      264.00      259.02      4.15 o
   4   8   0      242.68      212.51      3.93 o
   5   8   0       56.71       70.97      2.64 o
   6   8   0      220.02      239.25      5.22 o
   7   8   0      180.51      172.25      5.38 o
   8   8   0        3.87       -0.74      2.31 o
   9   8   0       11.29        5.94      5.49 o
  10   8   0       57.26       67.78     10.24 o
   1   9   0       55.84       59.10      2.49 o
   2   9   0       16.76       17.11      1.60 o
   3   9   0       98.08       99.91      3.14 o
   4   9   0      311.94      287.15      4.78 o
   5   9   0      631.78      604.94      7.77 o
   6   9   0      320.87      311.60      6.06 o
   7   9   0      228.64      226.94      8.09 o
   8   9   0        5.23       12.26      3.39 o
   9   9   0       30.66       39.77      6.73 o
  10   9   0        0.57       -0.47      8.93 o
   0  10   0        6.38       10.55      2.95 o
   1  10   0      189.65      191.50      4.39 o
   2  10   0       58.54       66.85      2.68 o
   3  10   0      233.97      225.12      5.85 o
   4  10   0       23.19       27.43      3.48 o
   5  10   0      459.43      466.54      7.26 o
   6  10   0       92.05       97.13      3.60 o
   7  10   0        2.07       -0.88      2.94 o
   8  10   0        4.13        5.29      7.69 o
   9  10   0        0.55       -1.56      6.58 o
  10  10   0       25.11       26.19      8.75 o
   1  11   0        0.84       -2.44      1.63 o
   2  11   0      131.13      117.97      5.31 o
   3  11   0       64.35       67.90      3.06 o
   4  11   0       87.33       80.96      3.14 o
   5  11   0       45.12       47.65      3.14 o
   6  11   0        1.44       -0.02      1.64 o
   7  11   0       11.64        7.77      3.22 o
   8  11   0        0.34       -1.52      5.62 o
   9  11   0        0.66       -3.26      4.67 o
   0  12   0      331.11      340.91      8.87 o
   1  12   0        5.12        4.88      2.16 o
   2  12   0       60.66       59.48      3.00 o
   3  12   0       17.13       19.02      2.20 o
   4  12   0      194.32      199.99      5.02 o
   5  12   0        2.50        2.49      1.81 o
   6  12   0       50.92       40.68      4.81 o
   7  12   0       19.58       13.76      3.94 o
   8  12   0        5.01       -0.17      3.31 o
   1  13   0        3.81        2.57      2.05 o
   2  13   0        2.29       -1.05      1.65 o
   3  13   0        1.66       -2.19      2.05 o
   4  13   0       75.92       78.62      5.10 o
   5  13   0       12.08        8.91      2.14 o
   6  13   0        0.87       -1.45      4.74 o
   7  13   0        6.61       12.15     10.21 o
   0  14   0        3.10        6.01      3.30 o
   1  14   0       66.95       60.59      5.14 o
   2  14   0       57.59       62.44      3.43 o
   3  14   0       33.92       32.46      2.81 o
   4  14   0       42.09       45.26      3.27 o
   5  14   0        2.76       -0.71      2.62 o
   6  14   0      369.42      376.52     11.54 o
   1  15   0       75.30       97.26      4.84 o
   2  15   0        5.31        6.83      3.15 o
   3  15   0       81.07       86.60      3.99 o
   4  15   0       30.58       37.95      5.03 o
   5  15   0        1.83        2.54      3.46 o
   0  16   0       45.88       47.97      5.64 o
   1  16   0        1.61        3.45      2.38 o
   2  16   0       44.61       48.84      3.62 o
   3  16   0       87.46       88.96      4.24 o
   1   0   1       62.69       52.48      1.14 o
   2   0   1     1180.84     1167.03      9.03 o
   3   0   1       15.15       18.65      1.02 o
   4   0   1      706.41      691.36      4.83 o
   5   0   1     1495.20     1668.53     10.59 o
   6   0   1      503.48      528.15      4.78 o
   7   0   1       57.12       62.57      1.89 o
   8   0   1       41.56       51.85      1.96 o
   9   0   1      142.18      135.02      3.78 o
  10   0   1       44.81       50.73      3.64 o
  11   0   1       91.54       90.47      5.89 o
  12   0   1       34.82       45.85     11.35 o
   0   1   1     2713.09     2483.18     37.00 o
   1   1   1     1228.76     1215.19      9.78 o
   2   1   1     4116.12     3975.89     18.84 o
   3   1   1     1290.30     1270.88      6.04 o
   4   1   1      920.70      972.22      4.76 o
   5   1   1      242.08      252.33      2.17 o
   6   1   1      256.90      288.24      2.39 o
   7   1   1      143.21      153.21      1.92 o
   8   1   1       92.23       84.63      1.66 o
   9   1   1       33.61       38.16      1.72 o
  10   1   1       82.72       84.16      3.01 o
  11   1   1        7.94       10.11      3.69 o
  12   1   1       10.12       17.73      3.55 o
   0   2   1     2461.65     2391.53     22.30 o
   1   2   1     1088.88     1097.87      8.94 o
   2   2   1     2565.48     2468.25     10.82 o
   3   2   1      452.88      477.19      2.78 o
   4   2   1       96.63      124.42      1.38 o
   5   2   1       76.62       94.66      1.40 o
   6   2   1       21.41       24.77      0.92 o
   7   2   1      363.72      351.99      3.00 o
   8   2   1       67.76       67.37      1.72 o
   9   2   1       74.17       73.14      1.92 o
  10   2   1       26.41       24.58      2.19 o
  11   2   1        7.33        9.47      2.88 o
  12   2   1       16.70       23.11      5.18 o
   0   3   1      162.59      173.15      3.55 o
   1   3   1     3590.24     3495.33     17.01 o
   2   3   1     2473.61     2377.68     10.82 o
   3   3   1      243.04      244.93      1.83 o
   4   3   1     1792.27     1941.69      9.30 o
   5   3   1       53.78       54.49      1.30 o
   6   3   1      596.60      641.41      4.90 o
   7   3   1       43.34       44.52      1.57 o
   8   3   1      138.82      132.60      2.35 o
   9   3   1      272.80      268.06      3.66 o
  10   3   1       76.13       80.88      3.10 o
  11   3   1       45.17       49.73      4.87 o
  12   3   1       11.92       21.26      5.59 o
   0   4   1     1045.56     1078.14      7.94 o
   1   4   1      780.95      788.60      4.50 o
   2   4   1      543.06      539.31      3.19 o
   3   4   1      130.96      137.79      1.40 o
   4   4   1      411.06      425.45      2.91 o
   5   4   1      761.09      831.31      4.98 o
   6   4   1      122.29      128.77      2.18 o
   7   4   1       86.92       94.38      2.08 o
   8   4   1        6.33        7.11      1.43 o
   9   4   1       87.63       84.08      2.61 o
  10   4   1       40.10       37.48      2.53 o
  11   4   1       24.08       29.01      3.89 o
  12   4   1        3.24       17.08      4.35 o
   0   5   1       69.13       71.99      1.71 o
   1   5   1      713.35      735.69      4.13 o
   2   5   1      639.25      685.78      4.01 o
   3   5   1      277.79      325.90      2.43 o
   4   5   1      185.18      217.64      2.09 o
   5   5   1      249.82      244.79      2.58 o
   6   5   1      102.45      108.70      2.00 o
   7   5   1       72.33       67.91      2.16 o
   8   5   1      104.94       94.46      2.73 o
   9   5   1        8.90        7.76      1.78 o
  10   5   1       85.87       86.34      2.88 o
  11   5   1       16.25       22.34      5.12 o
   0   6   1     3177.60     3238.34     21.88 o
   1   6   1     1513.50     1589.10      7.91 o
   2   6   1     1482.37     1560.87      8.69 o
   3   6   1      128.10      145.19      1.82 o
   4   6   1      386.58      411.96      3.44 o
   5   6   1       81.49       90.17      1.80 o
   6   6   1      251.82      250.59      3.18 o
   7   6   1       36.14       34.42      1.75 o
   8   6   1       85.87       89.64      2.52 o
   9   6   1       39.00       39.41      2.50 o
  10   6   1       19.75       21.24      3.08 o
  11   6   1       11.69       11.12      5.39 o
   0   7   1     1698.05     1761.43     14.73 o
   1   7   1      368.67      412.84      2.94 o
   2   7   1      563.80      615.54      4.34 o
   3   7   1      104.41       99.28      1.87 o
   4   7   1      158.60      154.73      2.53 o
   5   7   1      181.40      165.94      3.03 o
   6   7   1      124.94      126.86      2.60 o
   7   7   1       15.03       13.38      1.81 o
   8   7   1       96.43      102.98      3.39 o
   9   7   1       19.88       24.38      2.51 o
  10   7   1        5.17        7.17      5.21 o
  11   7   1       12.08       12.52      5.92 o
   0   8   1      129.59      138.18      3.08 o
   1   8   1       23.82       25.25      1.00 o
   2   8   1       78.50       83.49      1.67 o
   3   8   1       32.15       32.95      1.30 o
   4   8   1      502.51      521.62      4.67 o
   5   8   1      292.21      293.57      3.56 o
   6   8   1      123.44      122.77      2.63 o
   7   8   1       98.14       92.16      3.53 o
   8   8   1       41.31       48.19      2.82 o
   9   8   1       27.13       32.74      3.33 o
  10   8   1       25.22       29.97      4.02 o
   0   9   1       35.16       35.06      1.83 o
   1   9   1      120.53      130.95      2.28 o
   2   9   1      164.91      158.87      2.52 o
   3   9   1      352.14      346.77      3.88 o
   4   9   1      356.40      329.71      4.29 o
   5   9   1       99.73       94.57      2.33 o
   6   9   1      174.06      168.98      4.25 o
   7   9   1       29.22       34.41      2.74 o
   8   9   1        7.72        6.26      2.79 o
   9   9   1       11.96       14.45      2.89 o
  10   9   1       41.85       44.79      5.69 o
   0  10   1       68.64       70.78      2.94 o
   1  10   1      119.56      109.56      2.44 o
   2  10   1       79.39       82.28      2.15 o
   3  10   1      181.57      178.80      2.98 o
   4  10   1      211.68      199.18      3.12 o
   5  10   1      230.85      212.84      3.45 o
   6  10   1       62.97       58.79      2.62 o
   7  10   1      114.83      107.18      3.46 o
   8  10   1       16.51       18.33      2.97 o
   9  10   1       30.09       33.55      5.91 o
  10  10   1       20.88       20.92      7.70 o
   0  11   1        1.70       -0.25      2.27 o
   1  11   1       14.50       10.67      1.98 o
   2  11   1      543.24      545.72      5.54 o
   3  11   1      339.65      326.27      5.11 o
   4  11   1      232.31      223.87      3.39 o
   5  11   1      243.62      256.46      3.89 o
   6  11   1       22.49       21.91      2.05 o
   7  11   1       14.22       12.25      2.74 o
   8  11   1        5.99       -2.98      3.29 o
   9  11   1       15.16       11.13      5.74 o
   0  12   1       11.52       11.28      2.12 o
   1  12   1       48.64       47.12      2.32 o
   2  12   1       42.11       35.11      1.82 o
   3  12   1       23.59       22.44      1.62 o
   4  12   1       40.21       46.95      2.03 o
   5  12   1       98.73      102.10      3.06 o
   6  12   1       11.24        4.72      2.07 o
   7  12   1       22.25       20.00      4.32 o
   8  12   1        4.27       -0.14      3.05 o
   0  13   1       11.97       14.12      2.69 o
   1  13   1       47.60       41.78      2.20 o
   2  13   1       22.94       22.12      1.71 o
   3  13   1       44.81       49.52      2.15 o
   4  13   1        5.35        2.37      1.33 o
   5  13   1        8.34        5.43      1.78 o
   6  13   1        1.91        0.16      2.26 o
   7  13   1        1.74       -3.22      3.55 o
   0  14   1        0.00        0.82      2.11 o
   1  14   1       19.40       12.57      1.86 o
   2  14   1       51.19       56.33      2.28 o
   3  14   1       50.15       50.60      2.26 o
   4  14   1       87.66       89.73      3.12 o
   5  14   1       28.68       28.32      2.46 o
   6  14   1        5.44        6.72      2.67 o
   0  15   1       20.73       20.33      3.05 o
   1  15   1        8.90       12.52      1.80 o
   2  15   1       42.36       41.80      2.24 o
   3  15   1        1.27       -0.10      2.01 o
   4  15   1       21.73       19.12      2.51 o
   5  15   1       16.15       14.51      3.81 o
   0  16   1       19.10       28.85      3.49 o
   1  16   1       20.32       17.79      2.10 o
   2  16   1        4.84        8.49      1.72 o
   3  16   1       12.23       10.56      3.04 o
   0   0   2       46.72       38.78      2.45 o
   1   0   2     2650.20     2537.72     21.80 o
   2   0   2     2941.87     2841.60     17.37 o
   3   0   2     1129.20     1029.56      7.10 o
   4   0   2      536.19      515.96      3.89 o
   5   0   2      353.81      346.56      3.82 o
   6   0   2      148.64      140.16      2.49 o
   7   0   2        5.98        2.86      1.01 o
   8   0   2       10.14        7.80      1.58 o
   9   0   2       56.06       61.39      2.85 o
  10   0   2        5.00        7.90      2.78 o
  11   0   2       10.43       14.03      9.30 o
  12   0   2       12.89       21.20      6.80 o
   0   1   2     1455.72     1374.58     16.48 o
   1   1   2    12271.52    10753.79     81.27 o
   2   1   2     5682.07     5317.80     23.47 o
   3   1   2      494.63      480.57      2.90 o
   4   1   2      788.68      756.24      4.12 o
   5   1   2        7.73        6.44      0.61 o
   6   1   2       28.19       33.88      0.95 o
   7   1   2       59.54       62.95      1.36 o
   8   1   2       14.94        9.57      1.22 o
   9   1   2        7.74        7.89      1.29 o
  10   1   2        9.03        8.02      1.58 o
  11   1   2       17.78       21.87      2.40 o
  12   1   2        9.21       14.91      4.34 o
   0   2   2       86.64       78.72      2.71 o
   1   2   2     1665.59     1601.19      9.30 o
   2   2   2      297.42      291.64      2.01 o
   3   2   2      131.20      130.65      1.37 o
   4   2   2     1278.37     1321.46      6.73 o
   5   2   2      109.65      109.48      1.40 o
   6   2   2       24.07       24.21      0.89 o
   7   2   2      255.26      274.82      3.03 o
   8   2   2      131.38      128.27      2.29 o
   9   2   2       47.59       48.42      1.95 o
  10   2   2       32.93       31.94      2.23 o
  11   2   2        0.56        3.92      2.19 o
  12   2   2        1.34        6.40      4.26 o
   0   3   2      987.05      973.41      7.55 o
   1   3   2     5645.21     5286.79     36.99 o
   2   3   2      981.65      972.58      5.14 o
   3   3   2      809.41      803.19      4.49 o
   4   3   2      546.06      549.95      3.34 o
   5   3   2      247.87      261.78      2.35 o
   6   3   2      335.80      340.88      3.65 o
   7   3   2        0.32        1.42      0.86 o
   8   3   2       43.94       45.61      1.61 o
   9   3   2       31.11       29.45      2.01 o
  10   3   2       61.68       57.41      2.84 o
  11   3   2        9.23       13.29      2.24 o
  12   3   2        9.36       16.97      4.48 o
   0   4   2        0.00       -0.43      0.70 o
   1   4   2     1033.26     1072.49      5.58 o
   2   4   2      367.61      375.50      2.38 o
   3   4   2      255.15      294.81      2.27 o
   4   4   2      894.56      949.51      5.24 o
   5   4   2       43.81       44.80      1.13 o
   6   4   2       24.48       22.00      1.15 o
   7   4   2       14.49       14.22      1.29 o
   8   4   2       27.82       27.95      1.59 o
   9   4   2       54.58       58.93      2.45 o
  10   4   2       47.09       49.10      2.69 o
  11   4   2       22.04       24.88      2.54 o
  12   4   2        9.64       16.88      5.24 o
   0   5   2        4.49        4.91      0.81 o
   1   5   2     1320.24     1435.66      7.58 o
   2   5   2      537.75      521.89      3.02 o
   3   5   2      251.72      261.50      2.20 o
   4   5   2      713.55      721.06      4.22 o
   5   5   2      118.58      109.34      1.81 o
   6   5   2      173.16      178.25      2.64 o
   7   5   2       53.72       54.42      2.06 o
   8   5   2        6.63        8.52      1.49 o
   9   5   2       36.07       40.93      2.08 o
  10   5   2       14.16       16.97      2.66 o
  11   5   2        2.56        3.11      3.26 o
   0   6   2     1298.10     1315.33      9.50 o
   1   6   2     3097.60     3168.53     14.86 o
   2   6   2      155.36      155.33      1.62 o
   3   6   2      700.45      741.98      4.34 o
   4   6   2       61.99       70.34      1.37 o
   5   6   2      118.14      107.24      2.06 o
   6   6   2      208.89      219.58      3.18 o
   7   6   2       43.03       45.58      2.07 o
   8   6   2       28.57       29.79      2.17 o
   9   6   2        5.73        2.63      2.46 o
  10   6   2       13.32       12.17      3.12 o
  11   6   2       12.60       15.40      3.03 o
   0   7   2      103.04      127.39      2.31 o
   1   7   2       22.81       30.23      1.00 o
   2   7   2      888.73      879.21      5.42 o
   3   7   2       19.19       20.29      0.87 o
   4   7   2       81.79       85.13      1.73 o
   5   7   2        1.94        2.59      0.95 o
   6   7   2      140.03      123.77      2.76 o
   7   7   2      141.98      127.75      3.19 o
   8   7   2      155.83      147.86      4.02 o
   9   7   2       31.45       32.36      2.55 o
  10   7   2       13.78       11.92      3.53 o
  11   7   2        9.86       12.82      3.76 o
   0   8   2      116.63      129.78      2.68 o
   1   8   2      145.40      144.87      2.04 o
   2   8   2      111.86      108.37      1.87 o
   3   8   2      121.62      115.85      2.07 o
   4   8   2      119.37      114.00      2.13 o
   5   8   2      370.09      367.44      3.86 o
   6   8   2      103.29      109.94      2.97 o
   7   8   2      162.53      161.14      3.71 o
   8   8   2       42.93       37.93      2.38 o
   9   8   2       46.40       45.25      2.92 o
  10   8   2        2.04        3.71      4.02 o
   0   9   2      592.55      628.64      6.85 o
   1   9   2      561.93      579.78      4.96 o
   2   9   2      692.97      695.31      5.61 o
   3   9   2      187.45      175.05      2.73 o
   4   9   2      166.60      169.04      2.66 o
   5   9   2      415.88      404.64      4.93 o
   6   9   2       77.90       84.05      2.52 o
   7   9   2       16.33       16.30      1.99 o
   8   9   2       39.10       41.87      3.39 o
   9   9   2        7.95        9.50      2.54 o
  10   9   2        7.87        9.49      4.90 o
   0  10   2       68.11       72.77      2.97 o
   1  10   2      216.05      209.84      3.23 o
   2  10   2      297.45      283.93      3.67 o
   3  10   2       38.77       37.75      1.74 o
   4  10   2      259.79      256.38      3.49 o
   5  10   2      151.30      144.38      3.51 o
   6  10   2       18.94       18.85      1.89 o
   7  10   2       10.56        6.82      1.75 o
   8  10   2       18.11       16.83      2.31 o
   9  10   2        1.01       -0.83      3.57 o
   0  11   2       82.08       80.14      3.24 o
   1  11   2       17.01       13.75      1.52 o
   2  11   2        1.22        0.79      1.23 o
   3  11   2       50.51       53.07      2.26 o
   4  11   2      131.75      128.44      2.80 o
   5  11   2        9.57       13.68      2.24 o
   6  11   2      107.31      102.43      4.32 o
   7  11   2       24.58       24.16      2.39 o
   8  11   2        3.59       -1.54      1.89 o
   9  11   2       23.88       21.16      4.44 o
   0  12   2      198.19      200.01      5.85 o
   1  12   2      147.53      128.08      3.10 o
   2  12   2      121.87      122.72      2.92 o
   3  12   2       29.62       36.42      1.87 o
   4  12   2       64.10       59.98      2.48 o
   5  12   2        1.60        0.32      1.53 o
   6  12   2        9.49        7.93      2.23 o
   7  12   2        4.87        4.47      2.07 o
   8  12   2        1.24       -5.25      3.50 o
   0  13   2       34.47       33.77      3.12 o
   1  13   2       12.81       14.18      1.72 o
   2  13   2       50.15       51.60      2.13 o
   3  13   2       39.09       37.96      2.27 o
   4  13   2        7.38        7.80      1.71 o
   5  13   2       17.71       14.28      2.21 o
   6  13   2        1.45       -0.08      2.37 o
   7  13   2       11.94        6.54      2.61 o
   0  14   2        1.09        0.84      2.11 o
   1  14   2        4.77        4.35      1.47 o
   2  14   2       23.99       27.30      1.87 o
   3  14   2       15.62       16.48      1.90 o
   4  14   2       43.22       48.23      3.30 o
   5  14   2       18.31       19.14      2.67 o
   6  14   2        9.87       10.34      2.12 o
   0  15   2        0.29       -1.76      2.10 o
   1  15   2        4.19        2.50      1.55 o
   2  15   2       16.97       16.54      2.17 o
   3  15   2       13.08       14.70      2.01 o
   4  15   2        5.84        6.42      2.29 o
   5  15   2       28.54       29.28      2.64 o
   0  16   2        2.34        6.26      2.71 o
   1  16   2       22.36       30.70      2.55 o
   2  16   2       39.17       52.81      2.97 o
   3  16   2       17.63       13.09      2.35 o
   1   0   3     5981.31     5568.43     43.32 o
   2   0   3     1533.72     1453.00     10.01 o
   3   0   3      199.08      214.93      2.61 o
   4   0   3      213.68      199.36      2.63 o
   5   0   3       43.72       44.61      1.82 o
   6   0   3        0.42        1.94      0.83 o
   7   0   3       20.21       19.64      1.71 o
   8   0   3        4.58        2.39      1.38 o
   9   0   3       24.01       24.80      2.56 o
  10   0   3       32.53       41.05      4.17 o
  11   0   3        3.03        3.40      3.21 o
  12   0   3        6.81       16.32      6.97 o
   0   1   3     2978.94     2855.00     34.18 o
   1   1   3     6080.11     5661.88     28.55 o
   2   1   3     7651.03     7224.74     31.30 o
   3   1   3      118.85      120.80      1.35 o
   4   1   3     1159.67     1142.05      5.64 o
   5   1   3      262.91      251.58      2.18 o
   6   1   3       17.77       25.36      0.91 o
   7   1   3      204.31      204.32      2.44 o
   8   1   3      119.69      116.71      2.41 o
   9   1   3       44.42       46.33      2.03 o
  10   1   3       21.76       21.83      1.96 o
  11   1   3       17.54       19.19      2.12 o
  12   1   3        1.46        5.96      3.30 o
   0   2   3     3944.60     3690.35     26.74 o
   1   2   3      882.52      871.41      4.91 o
   2   2   3       26.95       28.36      0.77 o
   3   2   3      770.54      790.22      4.32 o
   4   2   3      699.65      684.82      3.98 o
   5   2   3      197.58      219.71      2.12 o
   6   2   3      329.87      330.39      2.93 o
   7   2   3       24.91       24.03      1.22 o
   8   2   3      251.46      242.10      3.26 o
   9   2   3       51.50       50.64      2.01 o
  10   2   3       28.13       27.85      2.05 o
  11   2   3        5.86       10.03      2.34 o
  12   2   3       11.18       17.53      4.02 o
   0   3   3     1346.08     1388.56     10.39 o
   1   3   3      980.56      974.16      5.36 o
   2   3   3     1527.23     1520.69      7.29 o
   3   3   3      850.09      900.93      5.13 o
   4   3   3      282.11      291.30      2.46 o
   5   3   3      766.14      765.46      4.58 o
   6   3   3       29.15       29.85      1.26 o
   7   3   3      170.30      164.48      2.45 o
   8   3   3      119.12      121.27      2.56 o
   9   3   3       13.34       15.22      1.90 o
  10   3   3        0.37       -1.00      1.48 o
  11   3   3       21.14       27.01      2.59 o
  12   3   3        1.38        6.86      4.25 o
   0   4   3      250.79      261.11      2.88 o
   1   4   3      454.30      459.07      2.99 o
   2   4   3      174.82      172.72      1.72 o
   3   4   3     1009.54     1086.15      5.99 o
   4   4   3      338.47      353.98      2.57 o
   5   4   3      496.90      527.46      3.81 o
   6   4   3      172.21      188.79      2.68 o
   7   4   3      107.70      114.76      2.36 o
   8   4   3       56.72       52.87      2.13 o
   9   4   3       46.54       49.31      2.32 o
  10   4   3       67.08       67.98      2.98 o
  11   4   3        6.72        9.98      2.15 o
   0   5   3      725.04      727.74      6.08 o
   1   5   3      737.56      786.42      4.56 o
   2   5   3      470.30      517.99      3.22 o
   3   5   3       83.27       73.72      1.11 o
   4   5   3      424.98      484.18      3.34 o
   5   5   3      367.18      383.83      3.53 o
   6   5   3      131.78      138.96      2.39 o
   7   5   3       26.46       23.54      1.73 o
   8   5   3       46.71       49.48      2.08 o
   9   5   3       17.31       22.73      2.01 o
  10   5   3       19.03       20.37      2.28 o
  11   5   3       24.47       25.53      4.19 o
   0   6   3      681.01      734.82      5.78 o
   1   6   3     1012.39     1022.95      5.80 o
   2   6   3      439.46      474.58      3.29 o
   3   6   3      240.83      249.11      3.17 o
   4   6   3      101.45      120.11      1.65 o
   5   6   3       68.05       72.51      2.30 o
   6   6   3       75.13       78.82      2.29 o
   7   6   3       72.11       68.68      2.32 o
   8   6   3       30.69       29.53      2.00 o
   9   6   3       44.24       49.51      2.52 o
  10   6   3        8.51       10.28      2.41 o
  11   6   3        9.90        9.99      3.53 o
   0   7   3        3.90        4.80      0.87 o
   1   7   3      336.32      314.95      2.70 o
   2   7   3       49.46       42.15      1.13 o
   3   7   3      169.02      162.74      1.95 o
   4   7   3      292.01      290.45      3.07 o
   5   7   3       79.33       77.33      2.13 o
   6   7   3      302.88      293.00      4.37 o
   7   7   3       57.03       53.76      2.42 o
   8   7   3       40.99       42.34      2.51 o
   9   7   3       13.28       13.89      2.29 o
  10   7   3       21.87       28.94      3.30 o
  11   7   3        4.97        3.68      4.49 o
   0   8   3      153.49      165.53      2.83 o
   1   8   3       19.22       21.90      1.04 o
   2   8   3       29.27       30.97      1.22 o
   3   8   3      227.85      232.85      2.82 o
   4   8   3      252.60      233.32      3.28 o
   5   8   3       22.38       23.40      1.80 o
   6   8   3       93.29       90.05      2.76 o
   7   8   3       37.90       38.46      2.31 o
   8   8   3        3.64        3.68      1.62 o
   9   8   3        2.12       -0.90      2.90 o
  10   8   3       36.51       39.68      5.48 o
   0   9   3       70.43       83.95      2.56 o
   1   9   3      143.88      143.82      2.44 o
   2   9   3      318.64      333.82      3.69 o
   3   9   3      118.85      115.05      2.83 o
   4   9   3      157.48      158.45      2.92 o
   5   9   3      167.19      160.45      3.24 o
   6   9   3       54.68       55.95      2.28 o
   7   9   3       68.65       65.56      2.97 o
   8   9   3       36.73       38.91      2.73 o
   9   9   3       32.51       35.89      2.88 o
  10   9   3        3.56        2.93      4.15 o
   0  10   3       15.43       12.36      2.41 o
   1  10   3      222.71      218.26      3.33 o
   2  10   3      360.45      339.60      4.08 o
   3  10   3      393.73      393.05      4.48 o
   4  10   3      134.37      129.00      2.92 o
   5  10   3       43.00       40.85      2.34 o
   6  10   3       38.59       43.70      2.35 o
   7  10   3       17.06       20.29      3.80 o
   8  10   3       21.67       25.47      2.89 o
   9  10   3        2.11        2.60      3.60 o
   0  11   3      179.67      177.60      4.56 o
   1  11   3       18.78       17.19      1.58 o
   2  11   3        7.02        9.35      1.41 o
   3  11   3       99.93      109.37      2.94 o
   4  11   3       13.41       15.66      2.13 o
   5  11   3       11.33       11.54      2.08 o
   6  11   3       23.83       20.02      2.10 o
   7  11   3        5.91        5.14      1.91 o
   8  11   3        0.11       -0.95      1.72 o
   9  11   3        1.90       -3.46      3.51 o
   0  12   3       21.96       25.35      2.52 o
   1  12   3       33.67       23.96      1.77 o
   2  12   3       14.83       11.19      1.50 o
   3  12   3      198.00      187.47      3.76 o
   4  12   3       29.16       26.76      2.16 o
   5  12   3        1.06        0.16      2.03 o
   6  12   3       33.56       32.33      2.44 o
   7  12   3        7.95        1.15      2.30 o
   8  12   3        3.39        0.80      3.71 o
   0  13   3      278.56      277.67     10.27 o
   1  13   3       25.27       25.72      1.85 o
   2  13   3       64.36       57.21      2.90 o
   3  13   3       21.29       26.64      2.45 o
   4  13   3       59.05       64.22      2.92 o
   5  13   3       14.27       14.26      2.39 o
   6  13   3       41.86       42.26      2.75 o
   7  13   3        0.72       -2.64      1.76 o
   0  14   3       65.04       66.56      4.73 o
   1  14   3       10.23       10.45      1.62 o
   2  14   3        1.23        0.55      1.50 o
   3  14   3        0.75       -1.09      1.85 o
   4  14   3        0.82       -1.37      1.57 o
   5  14   3        2.57        1.40      1.96 o
   6  14   3        8.28        5.98      2.68 o
   0  15   3        3.15        1.20      2.28 o
   1  15   3       16.30       23.88      2.26 o
   2  15   3        6.83        6.67      1.79 o
   3  15   3        1.43       -2.20      2.68 o
   4  15   3       17.98       19.39      2.55 o
   5  15   3       11.76       10.33      2.18 o
   0  16   3       11.37       14.98      3.65 o
   1  16   3       20.19       17.58      2.27 o
   2  16   3       23.00       30.15      2.60 o
   3  16   3       18.82       21.30      2.50 o
   0   0   4     7240.46     6826.14     98.27 o
   1   0   4     9680.46     8682.37     61.36 o
   2   0   4       79.74       85.25      1.68 o
   3   0   4       87.76      107.86      2.02 o
   4   0   4       53.05       62.27      1.63 o
   5   0   4       17.35       20.48      1.28 o
   6   0   4      405.88      426.72      5.06 o
   7   0   4      186.19      179.59      3.55 o
   8   0   4      171.36      184.94      4.16 o
   9   0   4        1.25        4.70      2.17 o
  10   0   4       18.95       15.20      2.74 o
  11   0   4       11.80       13.31      3.12 o
  12   0   4        4.73       11.06      5.88 o
   0   1   4     1599.42     1530.23     14.17 o
   1   1   4     1778.04     1787.00      9.41 o
   2   1   4       44.40       49.86      1.03 o
   3   1   4       95.37      108.50      1.36 o
   4   1   4      334.32      328.83      2.49 o
   5   1   4      552.87      560.65      3.59 o
   6   1   4       26.36       26.97      1.04 o
   7   1   4       72.15       74.71      1.77 o
   8   1   4       64.74       68.81      2.04 o
   9   1   4       23.75       24.64      1.89 o
  10   1   4       18.66       17.85      2.01 o
  11   1   4        3.62        2.76      1.66 o
  12   1   4        4.27        3.41      2.36 o
   0   2   4        2.00        3.99      2.45 o
   1   2   4      446.69      436.82      3.22 o
   2   2   4     4228.44     4075.12     19.22 o
   3   2   4     1404.23     1373.15      7.07 o
   4   2   4      917.31      940.65      5.28 o
   5   2   4      134.30      162.90      1.91 o
   6   2   4       15.36       17.38      0.98 o
   7   2   4       23.03       21.51      1.37 o
   8   2   4        7.75        4.31      1.22 o
   9   2   4       33.93       34.55      2.06 o
  10   2   4        5.81        7.94      1.73 o
  11   2   4        1.06        1.14      1.92 o
  12   2   4        3.05        1.28      2.90 o
   0   3   4     2860.34     2700.65     18.80 o
   1   3   4      419.07      450.86      3.10 o
   2   3   4      344.86      335.53      2.55 o
   3   3   4     2735.87     2816.02     13.51 o
   4   3   4      249.17      227.99      2.24 o
   5   3   4      386.72      382.29      3.02 o
   6   3   4       58.41       55.29      1.47 o
   7   3   4       14.67       16.12      1.35 o
   8   3   4       25.58       24.16      1.60 o
   9   3   4        0.96        0.10      2.00 o
  10   3   4       27.70       27.56      2.73 o
  11   3   4       23.49       25.48      3.15 o
   0   4   4       21.33       24.07      1.05 o
   1   4   4      155.76      144.78      1.63 o
   2   4   4      703.92      719.56      4.25 o
   3   4   4      599.33      619.93      3.95 o
   4   4   4      289.18      281.29      2.60 o
   5   4   4       59.27       61.45      1.42 o
   6   4   4      278.49      286.29      3.49 o
   7   4   4       89.15       79.18      2.10 o
   8   4   4      176.82      176.77      3.57 o
   9   4   4       52.13       56.05      2.79 o
  10   4   4       40.00       42.62      2.47 o
  11   4   4       39.32       48.35      3.37 o
   0   5   4       44.28       52.44      1.52 o
   1   5   4       41.55       45.64      1.23 o
   2   5   4      765.84      811.49      5.05 o
   3   5   4      492.13      493.22      3.23 o
   4   5   4      278.06      295.04      2.37 o
   5   5   4       36.27       32.94      1.41 o
   6   5   4       14.79       15.13      1.34 o
   7   5   4       27.46       30.22      1.80 o
   8   5   4       53.93       57.68      2.38 o
   9   5   4       34.68       33.70      2.28 o
  10   5   4        3.03        4.08      1.73 o
  11   5   4        6.64        9.81      2.06 o
   0   6   4      229.29      240.70      3.58 o
   1   6   4      398.33      396.28      3.02 o
   2   6   4      792.01      745.81      4.44 o
   3   6   4       87.85       87.39      1.33 o
   4   6   4      283.11      294.41      2.82 o
   5   6   4       56.28       55.67      1.90 o
   6   6   4       53.58       52.14      2.01 o
   7   6   4       53.99       57.56      2.18 o
   8   6   4       25.67       28.50      2.17 o
   9   6   4       27.16       27.45      2.33 o
  10   6   4        7.74        1.88      3.15 o
  11   6   4        0.35       -4.24      3.70 o
   0   7   4      376.23      386.59      4.23 o
   1   7   4      175.75      180.85      2.08 o
   2   7   4      462.17      457.39      3.49 o
   3   7   4      505.79      533.39      4.04 o
   4   7   4      156.74      160.25      2.72 o
   5   7   4      144.19      142.82      2.97 o
   6   7   4       10.11        8.76      1.61 o
   7   7   4      209.12      202.13      4.86 o
   8   7   4        8.87        4.67      1.63 o
   9   7   4       15.00       12.53      1.98 o
  10   7   4       14.46       14.30      2.63 o
  11   7   4       28.08       30.94      4.04 o
   0   8   4       65.79       64.51      2.12 o
   1   8   4      165.54      187.81      2.37 o
   2   8   4      606.68      620.42      6.36 o
   3   8   4      131.08      142.78      2.18 o
   4   8   4      193.99      182.82      3.23 o
   5   8   4       88.73       82.49      2.39 o
   6   8   4      290.76      271.18      4.34 o
   7   8   4        9.39        8.08      1.74 o
   8   8   4       15.66       12.29      1.98 o
   9   8   4       32.45       31.69      2.71 o
  10   8   4        9.91        5.42      2.09 o
   0   9   4        5.06        2.97      1.45 o
   1   9   4       88.16       83.52      1.91 o
   2   9   4       15.09       16.54      1.35 o
   3   9   4       47.76       52.53      1.94 o
   4   9   4       44.86       43.02      1.96 o
   5   9   4       68.77       70.44      2.46 o
   6   9   4       77.20       75.52      2.67 o
   7   9   4      113.82      109.70      3.90 o
   8   9   4       17.53       19.19      2.30 o
   9   9   4       37.53       36.51      2.88 o
  10   9   4        1.58        1.76      2.93 o
   0  10   4      490.38      443.82      6.77 o
   1  10   4       12.52       13.78      1.37 o
   2  10   4       62.55       67.00      2.06 o
   3  10   4      244.98      228.02      3.86 o
   4  10   4       21.09       18.27      1.74 o
   5  10   4       74.47       61.27      3.33 o
   6  10   4       89.10       85.90      2.98 o
   7  10   4        2.91       -0.39      1.74 o
   8  10   4       11.14        9.79      1.92 o
   9  10   4       23.87       22.62      2.38 o
   0  11   4       15.47       21.33      2.87 o
   1  11   4      156.13      155.61      2.98 o
   2  11   4      237.69      224.92      3.97 o
   3  11   4      311.37      314.48      5.09 o
   4  11   4        1.71        1.27      2.00 o
   5  11   4       42.17       43.18      2.44 o
   6  11   4        6.03        7.99      1.96 o
   7  11   4        1.60        0.97      2.08 o
   8  11   4        4.60        8.38      2.07 o
   9  11   4        3.09       -1.24      2.49 o
   0  12   4       70.18       58.00      3.77 o
   1  12   4       25.91       31.12      1.88 o
   2  12   4       75.19       73.85      4.17 o
   3  12   4      110.24      103.32      3.28 o
   4  12   4       98.31       95.30      3.63 o
   5  12   4       35.62       31.51      2.34 o
   6  12   4        0.55        0.78      1.58 o
   7  12   4        5.70        5.06      1.93 o
   8  12   4       28.45       33.13      2.90 o
   0  13   4        8.76       12.69      2.46 o
   1  13   4       19.43       18.56      1.87 o
   2  13   4       27.49       33.03      2.16 o
   3  13   4       19.39       16.22      3.34 o
   4  13   4       39.44       42.01      2.61 o
   5  13   4        0.67       -1.84      2.31 o
   6  13   4       11.21       10.29      2.06 o
   7  13   4        4.38       -2.87      2.93 o
   0  14   4        0.91        1.45      2.14 o
   1  14   4       12.44       12.77      1.86 o
   2  14   4        5.52        3.92      1.82 o
   3  14   4       13.72       12.25      1.97 o
   4  14   4        2.70        0.69      1.67 o
   5  14   4       15.14       15.78      2.21 o
   6  14   4       27.76       31.95      2.74 o
   0  15   4        5.46        8.41      2.66 o
   1  15   4        7.83        5.65      1.79 o
   2  15   4        7.50        9.10      1.97 o
   3  15   4        2.74        2.45      2.44 o
   4  15   4       17.65       18.71      2.36 o
   0  16   4       16.36       23.13      3.41 o
   1  16   4        8.40       11.33      2.28 o
   2  16   4        2.12        2.99      2.12 o
   1   0   5     2965.16     2984.06     23.69 o
   2   0   5     5057.14     4907.51     33.84 o
   3   0   5      291.66      308.31      3.75 o
   4   0   5       13.77       12.42      1.01 o
   5   0   5      122.27      130.38      2.47 o
   6   0   5       19.05       20.17      1.48 o
   7   0   5       29.62       31.12      2.14 o
   8   0   5        4.25        6.06      1.81 o
   9   0   5       15.14       24.34      2.90 o
  10   0   5       11.65       10.62      4.40 o
  11   0   5       12.52        8.24      4.55 o
  12   0   5        0.98        1.88      4.41 o
   0   1   5      395.16      415.52      4.20 o
   1   1   5      639.50      645.03      3.71 o
   2   1   5      186.91      191.94      1.97 o
   3   1   5      141.74      154.54      1.75 o
   4   1   5       90.40      107.17      1.55 o
   5   1   5      147.59      160.17      1.79 o
   6   1   5      499.30      465.49      3.79 o
   7   1   5       72.26       69.42      1.86 o
   8   1   5      362.66      388.51      4.45 o
   9   1   5       32.27       33.86      2.16 o
  10   1   5       14.36       14.53      2.22 o
  11   1   5        3.99        4.12      2.52 o
  12   1   5        1.56        5.60      2.67 o
   0   2   5      337.11      343.47      3.34 o
   1   2   5      377.17      411.88      3.10 o
   2   2   5      195.92      211.11      1.97 o
   3   2   5       89.13      100.74      1.42 o
   4   2   5       94.30       92.59      1.43 o
   5   2   5       43.13       32.97      1.06 o
   6   2   5       84.01       84.60      1.76 o
   7   2   5      514.70      509.54      4.53 o
   8   2   5      126.26      127.88      2.70 o
   9   2   5       76.02       78.77      2.93 o
  10   2   5        5.90        6.17      1.74 o
  11   2   5        2.34        5.17      2.32 o
   0   3   5       33.15       36.38      1.21 o
   1   3   5     1331.14     1291.96      7.24 o
   2   3   5      151.56      146.23      1.77 o
   3   3   5      351.51      359.45      3.19 o
   4   3   5      281.83      268.03      2.63 o
   5   3   5      154.22      165.93      2.14 o
   6   3   5      166.40      172.73      2.42 o
   7   3   5       76.30       79.51      2.61 o
   8   3   5      571.43      532.13      5.76 o
   9   3   5       99.45       97.95      3.17 o
  10   3   5       52.15       48.59      2.80 o
  11   3   5       13.51       12.99      3.02 o
   0   4   5       54.60       46.96      1.41 o
   1   4   5       60.93       66.38      1.25 o
   2   4   5      845.31      864.80      5.37 o
   3   4   5      577.28      595.87      4.23 o
   4   4   5      819.86      836.24      5.47 o
   5   4   5       66.56       66.79      1.66 o
   6   4   5       43.21       44.91      1.61 o
   7   4   5       86.83       82.15      2.56 o
   8   4   5       47.50       49.63      2.32 o
   9   4   5       64.95       61.92      2.67 o
  10   4   5       12.39       10.61      3.11 o
  11   4   5       15.32       17.90      3.66 o
   0   5   5      895.13      824.22      6.58 o
   1   5   5      179.04      189.49      1.93 o
   2   5   5      651.37      699.90      4.51 o
   3   5   5      670.71      688.54      4.26 o
   4   5   5      115.41      129.04      1.98 o
   5   5   5      184.70      184.17      2.57 o
   6   5   5       84.01       76.50      2.21 o
   7   5   5        9.61        9.62      1.52 o
   8   5   5       64.87       64.04      2.53 o
   9   5   5       23.01       23.47      2.04 o
  10   5   5        2.64        1.10      1.65 o
  11   5   5        5.29        5.68      2.46 o
   0   6   5       87.96       97.68      2.17 o
   1   6   5      467.54      477.59      3.47 o
   2   6   5       65.69       60.73      1.17 o
   3   6   5      422.41      438.95      3.32 o
   4   6   5       27.08       27.48      1.31 o
   5   6   5       44.01       37.58      1.70 o
   6   6   5       15.60       15.51      1.59 o
   7   6   5       51.00       51.15      2.21 o
   8   6   5       19.26       16.45      1.90 o
   9   6   5       22.87       20.54      2.07 o
  10   6   5        5.21        2.00      2.03 o
  11   6   5       24.36       22.90      3.51 o
   0   7   5       74.57       70.01      2.23 o
   1   7   5        6.36        6.34      0.75 o
   2   7   5      509.65      514.06      3.77 o
   3   7   5        6.45        6.61      0.96 o
   4   7   5       44.42       50.65      1.77 o
   5   7   5      142.61      146.92      2.86 o
   6   7   5      126.23      116.21      2.96 o
   7   7   5       37.07       29.81      2.11 o
   8   7   5       54.03       48.57      2.83 o
   9   7   5       33.95       32.98      2.47 o
  10   7   5        1.71        0.06      2.15 o
   0   8   5      159.25      146.67      3.17 o
   1   8   5      212.93      228.67      2.62 o
   2   8   5      132.62      137.66      2.33 o
   3   8   5      354.58      354.92      3.91 o
   4   8   5      281.87      276.61      4.04 o
   5   8   5      200.63      192.17      3.45 o
   6   8   5      231.13      208.73      4.11 o
   7   8   5       97.39       92.34      3.62 o
   8   8   5       15.03       11.32      2.08 o
   9   8   5       34.42       43.59      2.71 o
  10   8   5        2.78        1.72      1.86 o
   0   9   5       99.16       93.67      3.87 o
   1   9   5       18.49       21.73      1.34 o
   2   9   5       61.45       60.16      1.88 o
   3   9   5      381.33      386.23      4.83 o
   4   9   5      363.87      339.70      4.61 o
   5   9   5       29.33       26.47      1.91 o
   6   9   5       20.88       20.47      1.98 o
   7   9   5       35.94       37.91      2.58 o
   8   9   5       20.11       18.95      2.64 o
   9   9   5       24.53       17.43      2.77 o
   0  10   5       31.35       32.64      2.47 o
   1  10   5      642.05      621.13      5.67 o
   2  10   5      407.29      397.80      4.74 o
   3  10   5      878.88      845.18      8.40 o
   4  10   5       49.69       46.40      2.89 o
   5  10   5       29.08       28.94      2.06 o
   6  10   5       57.13       53.32      2.89 o
   7  10   5        4.93        6.38      1.78 o
   8  10   5        0.23       -2.61      2.05 o
   9  10   5        5.67        6.46      2.20 o
   0  11   5      347.15      344.31      6.27 o
   1  11   5      184.78      178.29      3.39 o
   2  11   5     1013.62      959.15      8.89 o
   3  11   5       76.26       72.62      2.83 o
   4  11   5      441.84      399.91      5.79 o
   5  11   5       32.93       36.77      2.40 o
   6  11   5        4.53        5.14      1.74 o
   7  11   5        2.02       -0.27      2.18 o
   8  11   5        4.33        4.74      2.05 o
   0  12   5        0.41        0.78      1.81 o
   1  12   5       19.11       16.02      1.75 o
   2  12   5        0.47        1.50      1.35 o
   3  12   5       66.71       62.11      2.76 o
   4  12   5       24.90       23.87      2.18 o
   5  12   5       51.77       55.37      2.79 o
   6  12   5       10.04        7.70      1.93 o
   7  12   5        8.74        5.38      2.63 o
   8  12   5        7.01        9.58      2.65 o
   0  13   5        6.69        7.34      2.55 o
   1  13   5       12.79        9.35      1.64 o
   2  13   5       28.69       29.08      2.31 o
   3  13   5       13.32       14.67      2.28 o
   4  13   5       56.44       62.72      3.74 o
   5  13   5       10.10        7.49      1.89 o
   6  13   5        2.84        2.15      1.73 o
   7  13   5        4.74        1.91      2.10 o
   0  14   5        8.82        3.40      2.39 o
   1  14   5       19.10       14.65      2.08 o
   2  14   5        4.99        3.99      2.17 o
   3  14   5       80.68       81.04      4.70 o
   4  14   5       39.10       41.85      2.76 o
   5  14   5       43.96       48.50      2.98 o
   0  15   5       51.23       63.88      4.46 o
   1  15   5        2.18       -1.27      1.66 o
   2  15   5       16.75       18.86      2.31 o
   3  15   5       56.83       53.65      3.05 o
   4  15   5       21.50       16.89      2.31 o
   0  16   5       88.29      122.14      5.84 o
   1  16   5       28.00       23.42      2.98 o
   0   0   6      523.93      566.88      7.54 o
   1   0   6     2736.56     2590.09     20.19 o
   2   0   6      437.69      437.81      6.89 o
   3   0   6      230.24      260.77      4.00 o
   4   0   6        0.20        1.59      0.83 o
   5   0   6      255.91      253.13      3.73 o
   6   0   6       98.66      108.82      2.87 o
   7   0   6     1098.39     1047.46      9.93 o
   8   0   6        7.08        7.13      2.63 o
   9   0   6       98.28       89.37      4.36 o
  10   0   6        0.40        0.48      2.20 o
  11   0   6        0.04       -1.58      2.30 o
   0   1   6      480.80      522.97      4.44 o
   1   1   6     1075.48     1089.16      6.05 o
   2   1   6      455.91      458.15      3.42 o
   3   1   6     1028.46     1033.91      6.08 o
   4   1   6      365.28      382.42      3.15 o
   5   1   6      115.83      110.30      1.78 o
   6   1   6      257.48      250.69      2.78 o
   7   1   6      159.67      150.47      2.61 o
   8   1   6      123.94      114.00      2.62 o
   9   1   6       19.64       17.19      1.92 o
  10   1   6        5.34        4.65      2.32 o
  11   1   6       14.56       17.31      2.19 o
   0   2   6     1686.99     1775.06     11.49 o
   1   2   6      683.44      682.36      4.48 o
   2   2   6     1244.94     1276.55      7.73 o
   3   2   6      311.25      333.19      2.80 o
   4   2   6      174.95      206.35      2.16 o
   5   2   6      154.53      156.56      2.08 o
   6   2   6       32.10       31.94      1.28 o
   7   2   6       82.35       83.00      2.13 o
   8   2   6        9.28        7.54      1.43 o
   9   2   6       35.98       37.31      2.17 o
  10   2   6       19.71       17.95      2.34 o
  11   2   6        0.31        1.18      2.11 o
   0   3   6       56.79       71.20      1.50 o
   1   3   6      742.97      789.92      4.42 o
   2   3   6      272.37      294.25      2.81 o
   3   3   6     1071.20     1084.99      6.59 o
   4   3   6       25.56       24.43      1.00 o
   5   3   6      105.49      105.12      1.79 o
   6   3   6      200.31      204.61      2.87 o
   7   3   6       94.95       83.52      2.21 o
   8   3   6      203.84      196.63      3.78 o
   9   3   6       65.60       58.08      2.74 o
  10   3   6       18.02       24.98      3.18 o
  11   3   6       17.25       18.47      2.49 o
   0   4   6        9.50       12.07      0.96 o
   1   4   6      248.72      264.51      2.48 o
   2   4   6      582.33      615.73      4.33 o
   3   4   6      180.31      188.31      2.26 o
   4   4   6      387.22      383.77      3.42 o
   5   4   6       69.16       61.57      1.56 o
   6   4   6       51.02       48.17      1.97 o
   7   4   6      195.35      184.99      3.37 o
   8   4   6       20.62       18.78      1.80 o
   9   4   6       36.44       39.46      2.47 o
  10   4   6       16.56       13.61      2.12 o
  11   4   6        7.92        7.14      2.28 o
   0   5   6      213.83      215.61      3.96 o
   1   5   6      310.77      323.01      2.88 o
   2   5   6       52.01       47.86      1.17 o
   3   5   6      368.73      370.82      3.19 o
   4   5   6       29.56       29.18      1.13 o
   5   5   6       50.31       53.25      1.62 o
   6   5   6      277.90      263.19      3.61 o
   7   5   6       80.15       85.49      2.68 o
   8   5   6       88.83       75.59      2.69 o
   9   5   6       37.88       37.46      2.49 o
  10   5   6        7.27        7.23      1.88 o
  11   5   6        4.11        2.15      2.00 o
   0   6   6        1.53        1.41      0.84 o
   1   6   6      151.25      156.02      1.97 o
   2   6   6      492.45      505.00      3.83 o
   3   6   6      128.45      129.67      1.97 o
   4   6   6        3.99        5.46      0.99 o
   5   6   6       21.01       17.42      1.42 o
   6   6   6       22.09       23.47      1.87 o
   7   6   6       34.59       29.64      1.97 o
   8   6   6       61.79       60.17      2.59 o
   9   6   6       10.56       11.57      1.90 o
  10   6   6        1.58        1.49      2.01 o
   0   7   6      303.29      278.84      4.08 o
   1   7   6      110.21      115.38      1.85 o
   2   7   6      130.28      128.05      2.09 o
   3   7   6      140.59      146.41      2.30 o
   4   7   6      137.81      134.51      2.52 o
   5   7   6       99.01       92.41      2.40 o
   6   7   6      116.94      109.90      2.95 o
   7   7   6       88.80       85.22      3.19 o
   8   7   6       34.97       31.70      2.33 o
   9   7   6       22.26       23.66      3.10 o
  10   7   6       17.70       19.55      2.65 o
   0   8   6       22.74       25.76      1.77 o
   1   8   6       84.43       81.26      1.85 o
   2   8   6      108.54      120.00      2.12 o
   3   8   6      131.23      131.22      2.67 o
   4   8   6      249.70      233.65      3.80 o
   5   8   6      162.91      151.37      3.28 o
   6   8   6      292.83      295.16      4.87 o
   7   8   6       26.30       25.36      2.15 o
   8   8   6       43.76       43.35      2.84 o
   9   8   6        1.46       -0.52      2.02 o
  10   8   6        8.90        9.68      2.99 o
   0   9   6      480.56      479.41      6.92 o
   1   9   6       65.54       73.09      2.06 o
   2   9   6      173.40      167.15      2.71 o
   3   9   6      207.47      205.07      3.62 o
   4   9   6       67.48       64.40      2.26 o
   5   9   6      238.61      239.05      5.09 o
   6   9   6       13.83        9.71      1.81 o
   7   9   6       45.37       39.40      2.49 o
   8   9   6       29.28       26.00      3.30 o
   9   9   6        2.27       -1.08      1.82 o
   0  10   6       64.73       70.36      2.80 o
   1  10   6        1.86        1.71      1.20 o
   2  10   6       58.13       59.69      2.32 o
   3  10   6       14.03       12.14      1.61 o
   4  10   6      117.33      109.20      3.02 o
   5  10   6        6.80        3.91      1.91 o
   6  10   6        8.85        3.65      1.69 o
   7  10   6       27.93       31.39      2.51 o
   8  10   6       14.30       14.01      2.56 o
   9  10   6        9.59       10.99      2.42 o
   0  11   6       88.86       90.00      3.62 o
   1  11   6      313.10      320.24      4.51 o
   2  11   6       23.06       27.62      2.38 o
   3  11   6      218.65      220.27      4.40 o
   4  11   6      185.74      179.94      4.10 o
   5  11   6       62.40       62.63      2.87 o
   6  11   6       29.50       29.06      2.36 o
   7  11   6        2.34        0.71      1.69 o
   8  11   6       11.16        9.34      2.56 o
   0  12   6       10.50        7.46      2.32 o
   1  12   6       67.96       68.96      2.58 o
   2  12   6        7.28        5.39      1.59 o
   3  12   6       44.16       39.05      2.90 o
   4  12   6       55.02       51.02      2.70 o
   5  12   6        3.20        2.87      1.63 o
   6  12   6        5.99        2.49      1.66 o
   7  12   6        6.78        7.53      2.14 o
   0  13   6       13.25       11.27      2.40 o
   1  13   6       25.58       27.71      2.20 o
   2  13   6       29.71       33.97      2.73 o
   3  13   6        4.49        2.92      1.65 o
   4  13   6       27.64       30.21      2.45 o
   5  13   6       10.99        9.72      1.98 o
   6  13   6        2.03        0.01      1.79 o
   0  14   6        5.88        5.23      2.54 o
   1  14   6       56.38       64.96      3.33 o
   2  14   6       30.64       28.50      2.65 o
   3  14   6       21.32       20.53      2.28 o
   4  14   6        1.65        0.35      1.67 o
   5  14   6        6.15        1.02      2.46 o
   0  15   6        5.60        3.58      3.33 o
   1  15   6       14.60       17.91      2.85 o
   2  15   6       20.14       22.41      2.63 o
   3  15   6        6.40        4.08      2.05 o
   1   0   7     1124.87     1053.32      7.83 o
   2   0   7     3377.87     3444.86     24.00 o
   3   0   7      147.58      132.13      2.81 o
   4   0   7      238.68      235.37      3.89 o
   5   0   7        5.84        6.05      1.29 o
   6   0   7       13.45       10.89      1.82 o
   7   0   7      195.77      200.57      4.15 o
   8   0   7        0.07       -0.44      1.72 o
   9   0   7        4.81        6.79      2.23 o
  10   0   7        1.49       -1.17      3.66 o
  11   0   7        8.99        6.92      2.72 o
   0   1   7     2020.96     2050.45     13.74 o
   1   1   7      581.02      611.00      4.26 o
   2   1   7      764.70      788.69      4.99 o
   3   1   7     1203.65     1206.55      6.83 o
   4   1   7      165.76      163.17      2.14 o
   5   1   7       29.18       29.85      1.23 o
   6   1   7      113.13      104.67      2.08 o
   7   1   7       13.68       12.20      1.33 o
   8   1   7      112.64      107.09      2.60 o
   9   1   7       15.02       21.13      2.05 o
  10   1   7       14.12        7.54      2.03 o
  11   1   7        3.12        3.50      1.91 o
   0   2   7      109.21      112.59      2.85 o
   1   2   7      200.99      203.76      1.89 o
   2   2   7      651.86      634.08      4.71 o
   3   2   7        1.55        0.14      0.61 o
   4   2   7        4.10        4.33      0.71 o
   5   2   7      136.36      132.79      2.06 o
   6   2   7      189.21      188.88      2.64 o
   7   2   7      619.71      583.29      5.15 o
   8   2   7       12.93       12.79      1.97 o
   9   2   7      196.97      190.87      4.19 o
  10   2   7       17.49       21.68      2.19 o
  11   2   7       10.82       10.79      2.12 o
   0   3   7      392.49      404.80      3.89 o
   1   3   7      694.93      736.45      4.32 o
   2   3   7      234.97      245.36      2.57 o
   3   3   7       30.18       41.03      1.19 o
   4   3   7      160.59      148.93      2.06 o
   5   3   7       86.53       91.77      1.92 o
   6   3   7       91.77       91.83      2.13 o
   7   3   7       84.44       91.96      2.61 o
   8   3   7       31.83       31.15      2.05 o
   9   3   7       76.08       72.26      2.99 o
  10   3   7       10.80       11.27      2.18 o
  11   3   7       15.76       17.02      2.46 o
   0   4   7      132.50      135.55      2.36 o
   1   4   7      118.46      125.80      1.73 o
   2   4   7      244.86      255.43      2.29 o
   3   4   7       26.22       28.71      1.23 o
   4   4   7      272.10      280.71      3.09 o
   5   4   7        8.12        9.61      0.99 o
   6   4   7      437.66      399.44      4.20 o
   7   4   7       16.00       14.68      1.59 o
   8   4   7       14.20       13.60      1.87 o
   9   4   7       23.79       21.88      2.27 o
  10   4   7        4.79        6.83      1.90 o
  11   4   7        3.55       -0.01      1.95 o
   0   5   7      629.04      554.67      5.71 o
   1   5   7      339.03      364.27      3.20 o
   2   5   7       75.11       84.50      1.56 o
   3   5   7       40.27       36.19      1.24 o
   4   5   7      172.89      176.58      2.43 o
   5   5   7       50.09       50.29      1.61 o
   6   5   7       43.65       44.56      1.97 o
   7   5   7       18.64       16.90      1.69 o
   8   5   7       20.29       18.54      2.03 o
   9   5   7        6.01        5.42      1.81 o
  10   5   7       31.84       31.47      3.56 o
   0   6   7       69.78       79.06      2.13 o
   1   6   7      163.73      154.11      2.16 o
   2   6   7      132.05      125.04      2.11 o
   3   6   7       20.02       18.40      1.08 o
   4   6   7       29.84       32.53      1.44 o
   5   6   7       94.23       89.54      2.38 o
   6   6   7        3.90        4.05      1.34 o
   7   6   7      159.03      152.54      3.44 o
   8   6   7        0.48        0.52      1.46 o
   9   6   7       15.36       15.44      2.16 o
  10   6   7       11.82       12.32      2.31 o
   0   7   7       28.02       27.67      1.66 o
   1   7   7        1.79        3.77      0.88 o
   2   7   7        9.38        8.00      1.05 o
   3   7   7      106.74       96.53      2.08 o
   4   7   7        9.43       11.06      1.22 o
   5   7   7       86.98       83.61      2.46 o
   6   7   7       93.91       88.95      2.73 o
   7   7   7       37.88       30.47      2.25 o
   8   7   7       24.30       23.77      2.21 o
   9   7   7        3.47        4.24      1.96 o
  10   7   7        5.20        1.68      2.04 o
   0   8   7      255.97      245.16      4.52 o
   1   8   7      546.92      520.29      4.46 o
   2   8   7      173.94      172.24      2.82 o
   3   8   7      113.32      104.01      2.39 o
   4   8   7      130.65      125.62      2.83 o
   5   8   7      107.66      101.44      2.74 o
   6   8   7       57.95       56.56      2.58 o
   7   8   7       27.90       28.40      2.44 o
   8   8   7       58.99       59.31      3.05 o
   9   8   7        2.73        2.17      2.65 o
   0   9   7      163.18      166.33      4.27 o
   1   9   7       24.15       24.53      1.55 o
   2   9   7      408.89      401.75      4.85 o
   3   9   7      124.19      124.33      2.99 o
   4   9   7      163.02      155.97      3.14 o
   5   9   7       37.30       34.86      2.09 o
   6   9   7       59.09       65.36      2.76 o
   7   9   7       11.76       11.88      2.20 o
   8   9   7       15.83       14.81      2.30 o
   9   9   7        6.39        6.57      2.08 o
   0  10   7      422.76      428.52      7.03 o
   1  10   7      111.65      117.59      2.76 o
   2  10   7       71.51       72.50      2.49 o
   3  10   7      186.61      180.49      3.65 o
   4  10   7       36.21       32.90      2.12 o
   5  10   7       17.37       12.89      1.87 o
   6  10   7       21.77       19.76      2.18 o
   7  10   7       17.00       14.71      3.17 o
   8  10   7       32.51       35.95      3.24 o
   0  11   7       28.00       28.97      2.63 o
   1  11   7       33.94       32.77      2.00 o
   2  11   7      391.60      397.64      5.84 o
   3  11   7       29.77       35.61      2.51 o
   4  11   7      140.36      144.08      3.81 o
   5  11   7       31.21       26.16      2.22 o
   6  11   7        3.30        3.87      2.21 o
   7  11   7       43.51       47.42      3.10 o
   8  11   7        1.03        0.12      2.34 o
   0  12   7       44.92       43.94      3.18 o
   1  12   7      156.57      174.04      4.33 o
   2  12   7       31.42       29.75      2.41 o
   3  12   7       79.13       73.66      2.99 o
   4  12   7        6.65        4.90      1.68 o
   5  12   7       17.23       21.89      2.27 o
   6  12   7        5.07        4.72      1.83 o
   7  12   7       15.35       15.85      2.38 o
   0  13   7       38.07       38.11      3.21 o
   1  13   7        7.80        7.42      2.50 o
   2  13   7        8.95       10.56      1.98 o
   3  13   7       11.98       13.14      2.00 o
   4  13   7       57.25       59.94      3.22 o
   5  13   7       28.36       23.56      2.40 o
   6  13   7       18.63       21.13      2.50 o
   0  14   7       31.57       25.79      3.25 o
   1  14   7        9.08        5.61      1.86 o
   2  14   7       16.66       12.68      2.23 o
   3  14   7       68.73       72.55      3.55 o
   4  14   7       47.81       50.89      3.03 o
   0  15   7       26.14       28.14      4.33 o
   1  15   7        3.78        6.02      2.06 o
   2  15   7       23.41       22.57      2.65 o
   0   0   8       69.36       53.30      2.47 o
   1   0   8      456.36      434.49      5.14 o
   2   0   8        0.95        2.61      0.62 o
   3   0   8      161.60      160.30      3.20 o
   4   0   8      176.61      159.75      3.38 o
   5   0   8       37.71       39.99      2.15 o
   6   0   8       70.49       79.13      2.69 o
   7   0   8        4.56        4.03      1.51 o
   8   0   8        4.90        5.31      3.24 o
   9   0   8       41.44       51.37      5.17 o
  10   0   8        0.01        1.56      2.43 o
  11   0   8        0.99        1.77      3.55 o
   0   1   8     1827.71     1819.98     13.13 o
   1   1   8       12.59       14.77      0.68 o
   2   1   8      384.60      386.43      3.00 o
   3   1   8       53.20       43.61      1.10 o
   4   1   8      197.05      185.36      2.57 o
   5   1   8      130.44      129.00      2.22 o
   6   1   8      229.51      219.69      3.02 o
   7   1   8       36.99       39.08      1.68 o
   8   1   8        7.40        6.11      1.58 o
   9   1   8       77.57       78.23      3.22 o
  10   1   8        5.15        5.22      1.80 o
  11   1   8        2.49       -0.19      2.92 o
   0   2   8      564.48      635.82      6.23 o
   1   2   8      324.18      287.69      2.43 o
   2   2   8      225.83      257.62      2.48 o
   3   2   8      119.77      123.09      1.93 o
   4   2   8      279.23      284.55      3.03 o
   5   2   8       10.26        9.86      1.07 o
   6   2   8       87.63       84.99      2.04 o
   7   2   8       33.52       31.42      1.64 o
   8   2   8       67.88       67.72      2.53 o
   9   2   8       29.58       31.01      2.28 o
  10   2   8       35.84       39.31      2.65 o
  11   2   8       23.30       25.05      3.36 o
   0   3   8      637.07      610.27      5.50 o
   1   3   8       16.94       15.24      0.74 o
   2   3   8       22.63       25.23      0.99 o
   3   3   8       30.65       31.14      1.18 o
   4   3   8      110.81      105.95      1.99 o
   5   3   8       64.41       64.62      1.73 o
   6   3   8      179.38      160.47      2.86 o
   7   3   8       37.93       37.05      2.28 o
   8   3   8        2.65        2.43      1.59 o
   9   3   8       23.86       23.46      2.20 o
  10   3   8        5.48        7.80      3.06 o
  11   3   8        3.56        1.56      2.61 o
   0   4   8       33.35       31.39      1.33 o
   1   4   8      101.64       93.55      1.47 o
   2   4   8       47.71       51.63      1.36 o
   3   4   8      180.06      181.80      2.59 o
   4   4   8       77.05       74.63      1.72 o
   5   4   8      100.31      105.94      2.23 o
   6   4   8      164.72      150.86      2.65 o
   7   4   8       59.75       59.58      2.51 o
   8   4   8       71.69       61.09      2.78 o
   9   4   8        4.66        2.18      1.87 o
  10   4   8       36.15       34.99      2.65 o
   0   5   8      509.74      473.72      5.83 o
   1   5   8       12.91       15.72      0.93 o
   2   5   8       54.43       59.16      1.48 o
   3   5   8      281.04      259.11      2.84 o
   4   5   8      125.46      120.56      2.06 o
   5   5   8       64.17       68.51      2.01 o
   6   5   8        6.68        5.73      1.27 o
   7   5   8        3.34        1.95      1.43 o
   8   5   8        6.38        7.25      1.74 o
   9   5   8       18.69       16.90      3.34 o
  10   5   8        6.11        7.51      2.11 o
   0   6   8      575.39      575.50      6.84 o
   1   6   8      129.52      125.56      2.04 o
   2   6   8      354.77      345.30      3.64 o
   3   6   8       48.85       52.06      1.50 o
   4   6   8      105.04      110.72      2.25 o
   5   6   8        1.98        1.75      1.06 o
   6   6   8       36.92       31.19      1.93 o
   7   6   8       57.81       52.55      2.39 o
   8   6   8       34.19       28.85      2.48 o
   9   6   8       13.35       10.59      2.01 o
  10   6   8       33.32       33.12      3.01 o
   0   7   8      133.25      134.10      3.30 o
   1   7   8      202.33      200.84      2.64 o
   2   7   8      139.99      134.11      2.50 o
   3   7   8       47.83       51.56      1.69 o
   4   7   8      207.31      202.29      3.13 o
   5   7   8       75.55       72.87      2.51 o
   6   7   8       14.12       11.64      1.86 o
   7   7   8       39.84       49.67      2.58 o
   8   7   8       40.41       41.16      2.81 o
   9   7   8       13.29       13.43      2.26 o
   0   8   8      136.28      127.76      3.51 o
   1   8   8      170.30      174.15      2.73 o
   2   8   8      144.28      146.03      3.02 o
   3   8   8      106.37      105.99      2.56 o
   4   8   8       61.87       61.74      2.21 o
   5   8   8      112.22      103.21      3.03 o
   6   8   8       38.01       40.44      2.60 o
   7   8   8       70.40       68.77      2.94 o
   8   8   8        6.60        4.90      1.83 o
   9   8   8       32.71       33.22      2.91 o
   0   9   8       39.69       41.08      2.45 o
   1   9   8       13.12       15.60      1.47 o
   2   9   8       40.74       43.25      1.90 o
   3   9   8       14.33       15.27      1.51 o
   4   9   8       41.84       41.05      2.18 o
   5   9   8       85.40       81.41      2.78 o
   6   9   8       18.48       15.73      2.00 o
   7   9   8       31.55       30.96      2.72 o
   8   9   8       13.76       10.88      2.43 o
   0  10   8      431.74      432.62      7.20 o
   1  10   8      226.14      220.26      4.03 o
   2  10   8      214.53      212.79      4.10 o
   3  10   8       81.61       84.76      3.20 o
   4  10   8      107.88      105.56      3.30 o
   5  10   8       21.51       24.30      2.32 o
   6  10   8       48.04       51.68      3.10 o
   7  10   8        2.87       -1.81      1.86 o
   8  10   8       19.06       22.37      3.39 o
   0  11   8       13.41        8.91      1.99 o
   1  11   8       46.98       45.14      2.30 o
   2  11   8       67.15       71.95      3.33 o
   3  11   8       12.13        7.97      1.71 o
   4  11   8       14.43       20.22      2.10 o
   5  11   8       63.69       68.36      3.03 o
   6  11   8       12.19       15.38      2.08 o
   7  11   8       47.07       44.07      4.56 o
   0  12   8       32.77       29.70      3.45 o
   1  12   8       26.65       24.31      2.12 o
   2  12   8       32.99       28.76      2.44 o
   3  12   8       15.70       12.11      2.01 o
   4  12   8       37.20       49.14      2.75 o
   5  12   8       16.39       17.07      2.17 o
   6  12   8       30.98       33.81      2.67 o
   0  13   8       74.41       72.61      4.60 o
   1  13   8       14.74       13.97      2.07 o
   2  13   8        1.46        2.37      1.79 o
   3  13   8       11.73       10.36      2.08 o
   4  13   8       28.18       29.00      2.51 o
   5  13   8       52.17       57.81      3.14 o
   0  14   8       34.62       31.58      4.28 o
   1  14   8        3.91        5.58      1.83 o
   2  14   8       62.96       66.37      3.53 o
   3  14   8       22.82       19.51      2.55 o
   4  14   8        0.02       -1.19      1.96 o
   0  15   8        2.89        6.56      3.35 o
   1   0   9        0.00        0.73      0.71 o
   2   0   9       14.23       11.09      1.16 o
   3   0   9      364.90      330.26      5.92 o
   4   0   9      210.38      196.32      3.92 o
   5   0   9       97.99       81.87      2.85 o
   6   0   9       54.14       47.01      2.44 o
   7   0   9       17.51       16.93      2.08 o
   8   0   9      129.97      119.88      4.23 o
   9   0   9        7.37       11.41      2.91 o
  10   0   9       46.48       45.07      4.04 o
   0   1   9      162.11      173.12      2.90 o
   1   1   9      901.64      936.36      5.74 o
   2   1   9      457.35      457.89      3.68 o
   3   1   9      277.68      265.80      3.13 o
   4   1   9       10.14        5.93      0.97 o
   5   1   9       11.52       10.02      1.12 o
   6   1   9       40.74       39.71      1.63 o
   7   1   9       88.55       90.40      2.38 o
   8   1   9       36.22       35.63      1.99 o
   9   1   9       43.74       45.66      2.58 o
  10   1   9       28.71       34.38      2.93 o
   0   2   9       11.00       14.32      1.16 o
   1   2   9      363.93      365.70      2.93 o
   2   2   9      209.58      215.21      2.53 o
   3   2   9      116.29      108.67      1.98 o
   4   2   9      217.13      206.59      2.99 o
   5   2   9      162.01      157.98      2.72 o
   6   2   9       55.97       61.38      1.83 o
   7   2   9       56.29       56.90      2.03 o
   8   2   9       34.36       31.72      2.06 o
   9   2   9        6.60        9.77      2.39 o
  10   2   9        0.87        2.49      2.08 o
   0   3   9        3.84        2.34      0.81 o
   1   3   9        9.35       10.50      0.72 o
   2   3   9       53.72       45.74      1.35 o
   3   3   9       49.49       47.74      1.49 o
   4   3   9       43.27       41.01      1.50 o
   5   3   9       25.91       27.95      1.49 o
   6   3   9       62.58       61.52      2.08 o
   7   3   9        8.91        9.89      1.66 o
   8   3   9       49.63       46.97      2.54 o
   9   3   9        5.59        5.74      1.94 o
  10   3   9       36.37       33.64      3.05 o
   0   4   9      359.27      367.18      4.58 o
   1   4   9       29.59       28.63      0.98 o
   2   4   9       12.05        8.79      0.91 o
   3   4   9       24.20       29.72      1.34 o
   4   4   9       18.95       20.95      1.47 o
   5   4   9      223.19      231.70      3.39 o
   6   4   9       11.52       11.72      1.36 o
   7   4   9        0.41       -1.44      1.39 o
   8   4   9        7.99        8.51      1.77 o
   9   4   9       74.58       75.76      3.85 o
  10   4   9        2.56        6.03      2.09 o
   0   5   9      140.78      166.05      3.14 o
   1   5   9      230.33      213.21      2.60 o
   2   5   9      145.76      136.29      2.11 o
   3   5   9       98.81      100.98      1.93 o
   4   5   9       88.92       88.12      2.02 o
   5   5   9       31.07       31.35      1.60 o
   6   5   9       28.62       26.74      1.91 o
   7   5   9        9.45        6.44      1.63 o
   8   5   9       29.50       27.70      2.28 o
   9   5   9        4.80        3.63      1.72 o
  10   5   9        5.29        6.29      2.39 o
   0   6   9       35.25       35.94      2.03 o
   1   6   9       36.03       37.43      1.49 o
   2   6   9      161.76      149.71      2.33 o
   3   6   9       51.97       49.36      1.55 o
   4   6   9        5.71        9.09      1.15 o
   5   6   9       82.78       80.59      2.58 o
   6   6   9       27.75       24.22      1.90 o
   7   6   9        5.65        2.02      1.59 o
   8   6   9       17.10       16.82      2.36 o
   9   6   9        2.25        2.97      2.38 o
   0   7   9       19.44       15.44      1.73 o
   1   7   9       65.77       60.96      1.92 o
   2   7   9      179.31      182.18      2.85 o
   3   7   9       26.68       26.12      1.47 o
   4   7   9       12.88       11.76      1.27 o
   5   7   9        0.24       -1.53      1.19 o
   6   7   9       29.65       29.42      2.07 o
   7   7   9       79.99       89.72      3.44 o
   8   7   9        5.90        4.45      1.94 o
   9   7   9       22.49       18.51      2.98 o
   0   8   9       10.89        7.70      1.69 o
   1   8   9      566.98      554.81      5.19 o
   2   8   9        4.82        2.63      1.15 o
   3   8   9       52.87       54.31      1.98 o
   4   8   9       29.39       24.76      1.82 o
   5   8   9       58.62       53.06      2.49 o
   6   8   9       24.10       23.76      2.34 o
   7   8   9       11.71       15.10      2.02 o
   8   8   9       14.08       16.28      2.46 o
   9   8   9        5.50        3.49      2.49 o
   0   9   9       52.36       51.16      2.64 o
   1   9   9       29.42       29.74      1.70 o
   2   9   9       12.18        9.10      1.50 o
   3   9   9       19.80       19.16      1.71 o
   4   9   9      112.26      119.81      3.15 o
   5   9   9       11.22        9.00      1.66 o
   6   9   9       51.63       54.75      2.97 o
   7   9   9       58.60       59.61      3.00 o
   8   9   9       11.42        9.88      3.42 o
   0  10   9      123.68      123.24      4.74 o
   1  10   9       85.84       82.04      2.74 o
   2  10   9       10.61        8.87      1.60 o
   3  10   9      167.71      175.34      4.30 o
   4  10   9       25.28       24.25      2.14 o
   5  10   9       41.99       39.49      2.47 o
   6  10   9        1.73        5.76      2.06 o
   7  10   9        0.45       -2.54      1.69 o
   0  11   9        0.52        1.62      2.02 o
   1  11   9        7.42        7.55      1.59 o
   2  11   9       37.12       39.45      3.22 o
   3  11   9       10.68        9.82      1.92 o
   4  11   9       26.12       27.23      2.92 o
   5  11   9        7.49        9.58      1.93 o
   6  11   9       22.06       24.97      2.84 o
   7  11   9        8.07       11.08      2.48 o
   0  12   9        4.78       -1.53      2.15 o
   1  12   9       25.48       29.08      2.19 o
   2  12   9        0.46       -0.53      1.53 o
   3  12   9       27.05       30.68      2.59 o
   4  12   9       11.04       12.38      2.11 o
   5  12   9       31.49       33.33      2.65 o
   6  12   9        2.84        0.35      1.77 o
   0  13   9       27.51       32.43      3.76 o
   1  13   9        4.27        1.09      1.81 o
   2  13   9        7.08        6.03      1.88 o
   3  13   9       14.78       21.42      2.49 o
   4  13   9        9.61        5.93      2.29 o
   0  14   9        0.37       -2.05      2.67 o
   1  14   9        2.91        5.13      1.98 o
   2  14   9       15.67       12.29      2.24 o
   0   0  10      950.87      934.43     13.49 o
   1   0  10      682.71      718.27      7.62 o
   2   0  10      630.37      616.88      7.42 o
   3   0  10        0.25       -0.25      1.10 o
   4   0  10      264.54      255.42      5.97 o
   5   0  10        3.35        6.32      1.61 o
   6   0  10        5.14        2.29      1.56 o
   7   0  10       66.43       69.77      3.07 o
   8   0  10        7.06        4.01      2.14 o
   9   0  10       13.42       11.95      5.07 o
  10   0  10       13.41       15.21      3.21 o
   0   1  10      211.36      221.27      3.49 o
   1   1  10      229.34      239.79      2.63 o
   2   1  10        8.12        8.72      1.14 o
   3   1  10      423.97      396.41      4.07 o
   4   1  10       79.03       79.09      1.98 o
   5   1  10      590.64      558.24      5.20 o
   6   1  10       18.85       20.23      1.41 o
   7   1  10       87.03       85.75      2.46 o
   8   1  10       12.31       15.29      1.73 o
   9   1  10       26.80       25.25      2.40 o
  10   1  10       13.57        8.02      2.53 o
   0   2  10        4.52        4.02      0.98 o
   1   2  10      161.13      157.74      2.03 o
   2   2  10      192.11      187.22      2.46 o
   3   2  10       94.14       96.66      2.27 o
   4   2  10       77.74       69.24      1.99 o
   5   2  10      225.01      219.82      3.44 o
   6   2  10      101.48       98.41      2.30 o
   7   2  10      121.70      114.52      2.76 o
   8   2  10        3.31        2.53      1.44 o
   9   2  10       16.54       13.47      2.46 o
  10   2  10        6.73        7.74      2.20 o
   0   3  10       40.24       33.09      1.57 o
   1   3  10       49.76       48.13      1.35 o
   2   3  10      160.61      167.17      2.41 o
   3   3  10       13.26       17.06      1.33 o
   4   3  10      203.54      192.90      3.08 o
   5   3  10       11.84       12.65      1.32 o
   6   3  10       36.61       41.71      2.28 o
   7   3  10       31.19       27.62      1.89 o
   8   3  10        2.37       -0.17      1.51 o
   9   3  10        8.96       10.94      2.96 o
  10   3  10        5.24        4.36      2.05 o
   0   4  10        3.24        2.41      1.01 o
   1   4  10      125.92      120.39      2.10 o
   2   4  10       32.10       32.58      1.24 o
   3   4  10       66.76       67.01      1.82 o
   4   4  10       74.59       78.18      2.19 o
   5   4  10       59.80       60.12      2.11 o
   6   4  10        7.41        6.26      1.35 o
   7   4  10        4.10        1.68      1.45 o
   8   4  10        9.22        5.63      1.70 o
   9   4  10        8.73        7.98      2.07 o
  10   4  10        3.76        5.52      3.83 o
   0   5  10       98.75       94.66      2.93 o
   1   5  10      187.98      172.45      2.57 o
   2   5  10      110.14      107.20      2.07 o
   3   5  10       99.63      102.65      2.08 o
   4   5  10       25.46       20.04      1.45 o
   5   5  10       50.86       51.13      2.03 o
   6   5  10       22.00       18.39      1.84 o
   7   5  10       20.41       15.70      1.93 o
   8   5  10       34.20       28.50      2.31 o
   9   5  10        0.29       -0.90      2.23 o
   0   6  10       96.25       97.49      2.72 o
   1   6  10      845.04      792.66      6.16 o
   2   6  10      225.21      218.94      2.98 o
   3   6  10      261.05      239.21      3.01 o
   4   6  10       23.24       24.55      1.58 o
   5   6  10       74.62       75.37      2.48 o
   6   6  10       82.98       77.59      2.81 o
   7   6  10        2.91        3.21      1.62 o
   8   6  10       54.12       55.36      2.97 o
   9   6  10        1.09       -0.72      2.20 o
   0   7  10      534.64      489.04      7.63 o
   1   7  10      191.76      186.71      2.89 o
   2   7  10       90.61       90.92      2.12 o
   3   7  10      304.51      301.69      3.86 o
   4   7  10       90.99       91.15      2.32 o
   5   7  10       88.89       80.80      3.04 o
   6   7  10      132.10      131.25      3.66 o
   7   7  10       13.38       14.21      2.28 o
   8   7  10       28.75       28.53      3.52 o
   9   7  10       24.18       26.50      3.59 o
   0   8  10      214.33      213.78      5.40 o
   1   8  10      135.28      136.10      2.65 o
   2   8  10      234.43      226.10      3.88 o
   3   8  10       44.73       45.96      2.09 o
   4   8  10        9.95       12.33      1.67 o
   5   8  10      210.32      219.73      5.09 o
   6   8  10        3.79        5.31      1.67 o
   7   8  10       14.67       13.53      2.21 o
   8   8  10        4.25        5.09      2.55 o
   0   9  10       55.23       58.25      3.73 o
   1   9  10      199.35      205.73      3.39 o
   2   9  10       88.23       85.37      2.80 o
   3   9  10       11.50        8.37      1.62 o
   4   9  10       46.73       41.59      2.34 o
   5   9  10       30.49       28.08      2.27 o
   6   9  10       62.54       63.42      2.98 o
   7   9  10        3.53        1.94      2.31 o
   0  10  10       21.20       22.09      2.65 o
   1  10  10        3.58        0.80      1.31 o
   2  10  10       13.00       12.75      1.69 o
   3  10  10       78.36       71.53      3.06 o
   4  10  10      122.18      128.04      3.91 o
   5  10  10       15.38       19.47      2.58 o
   6  10  10        3.25        1.27      1.79 o
   7  10  10       22.05       23.49      2.66 o
   0  11  10      126.20      134.54      5.63 o
   1  11  10       28.88       34.88      2.43 o
   2  11  10       38.76       34.53      2.35 o
   3  11  10       23.49       21.57      2.31 o
   4  11  10       44.16       45.97      2.89 o
   5  11  10       24.02       21.33      2.43 o
   6  11  10       13.66       11.44      2.39 o
   0  12  10        0.33        1.23      2.33 o
   1  12  10        5.16        5.62      1.84 o
   2  12  10        3.31        1.14      1.54 o
   3  12  10       24.35       28.10      2.55 o
   4  12  10       13.13       10.95      2.19 o
   5  12  10       13.64        9.93      2.20 o
   0  13  10        4.41        6.20      3.68 o
   1  13  10       49.99       54.11      3.42 o
   2  13  10       24.35       28.94      2.50 o
   3  13  10       35.59       45.57      3.09 o
   1   0  11       62.24       47.69      2.63 o
   2   0  11      560.81      542.03      7.12 o
   3   0  11      138.78      137.67      3.67 o
   4   0  11       18.81       18.17      1.86 o
   5   0  11      543.45      497.03      7.03 o
   6   0  11        0.20        2.96      1.60 o
   7   0  11       45.11       37.95      2.70 o
   8   0  11        5.44        7.74      2.51 o
   9   0  11       28.63       33.31      5.15 o
   0   1  11       37.39       43.14      2.22 o
   1   1  11      140.03      139.86      2.51 o
   2   1  11       34.83       32.98      1.57 o
   3   1  11        6.63        6.95      1.13 o
   4   1  11        7.24        5.07      1.07 o
   5   1  11       31.78       32.11      1.63 o
   6   1  11       61.01       61.91      2.08 o
   7   1  11       36.61       41.38      2.04 o
   8   1  11        2.30        1.53      1.43 o
   9   1  11       19.28       17.21      2.12 o
   0   2  11      505.39      470.57      7.47 o
   1   2  11      185.51      179.18      2.68 o
   2   2  11       11.71        9.07      1.18 o
   3   2  11      185.07      187.19      3.16 o
   4   2  11       24.42       28.00      1.57 o
   5   2  11      113.89      111.24      2.55 o
   6   2  11        3.91        3.49      1.26 o
   7   2  11       60.39       61.24      2.38 o
   8   2  11        4.16        2.54      1.62 o
   9   2  11        8.96        7.28      2.05 o
   0   3  11      346.64      329.80      4.90 o
   1   3  11      153.29      153.04      2.38 o
   2   3  11       58.81       53.10      1.87 o
   3   3  11       10.03       12.12      1.30 o
   4   3  11       54.53       52.30      1.88 o
   5   3  11       14.22       16.16      1.45 o
   6   3  11      177.59      178.90      3.47 o
   7   3  11       91.50       89.66      2.97 o
   8   3  11       18.25       15.00      2.20 o
   9   3  11       27.74       30.23      3.95 o
   0   4  11        6.37        5.17      1.56 o
   1   4  11      188.43      186.83      2.80 o
   2   4  11       47.73       44.93      1.57 o
   3   4  11       36.26       31.54      1.65 o
   4   4  11       60.97       60.97      2.05 o
   5   4  11       29.73       27.86      1.73 o
   6   4  11        5.34        6.99      1.39 o
   7   4  11       31.72       25.67      2.11 o
   8   4  11       33.36       37.92      2.59 o
   9   4  11       10.47       11.42      2.47 o
   0   5  11      138.45      137.99      4.13 o
   1   5  11       51.23       52.56      1.67 o
   2   5  11       53.53       52.53      1.75 o
   3   5  11      145.78      145.14      2.53 o
   4   5  11      273.95      264.74      4.03 o
   5   5  11      114.19      112.78      2.80 o
   6   5  11       57.03       58.28      2.33 o
   7   5  11        1.25       -0.23      1.71 o
   8   5  11       25.68       29.18      2.99 o
   9   5  11       12.71       10.34      2.58 o
   0   6  11       94.13       90.38      4.09 o
   1   6  11       44.97       41.54      1.58 o
   2   6  11       11.64        8.29      1.08 o
   3   6  11      133.73      128.42      2.36 o
   4   6  11        8.12       12.21      1.48 o
   5   6  11       95.86       91.33      2.63 o
   6   6  11       16.15       13.91      1.89 o
   7   6  11        0.35        1.59      1.54 o
   8   6  11        4.71        6.52      2.03 o
   0   7  11      462.30      438.58      7.35 o
   1   7  11      330.48      314.18      3.80 o
   2   7  11       50.57       51.61      1.78 o
   3   7  11      213.02      207.09      3.24 o
   4   7  11        0.93        1.59      1.23 o
   5   7  11        1.11        0.66      1.40 o
   6   7  11       34.70       34.70      2.45 o
   7   7  11       17.91       19.48      2.65 o
   8   7  11        7.52        8.92      2.18 o
   0   8  11       70.09       60.51      3.18 o
   1   8  11      195.25      191.63      3.43 o
   2   8  11       49.72       47.19      1.90 o
   3   8  11       23.92       22.01      1.62 o
   4   8  11       17.81       21.97      1.95 o
   5   8  11      117.75      105.33      3.32 o
   6   8  11        0.96       -1.48      1.62 o
   7   8  11       10.17        6.67      2.70 o
   0   9  11      208.69      190.30      5.21 o
   1   9  11       52.09       54.02      2.18 o
   2   9  11       47.80       47.52      2.16 o
   3   9  11       84.19       84.94      2.58 o
   4   9  11      149.54      159.38      4.43 o
   5   9  11        1.65        3.82      1.66 o
   6   9  11       11.72       13.44      2.33 o
   7   9  11        7.51        7.67      2.16 o
   0  10  11        3.00        1.39      2.10 o
   1  10  11       13.48       10.98      1.77 o
   2  10  11        1.83        1.00      1.31 o
   3  10  11       44.80       49.61      2.65 o
   4  10  11       15.88       23.75      2.22 o
   5  10  11       40.70       38.50      2.92 o
   6  10  11       15.54       16.97      2.34 o
   0  11  11       80.51       87.04      4.91 o
   1  11  11       40.10       41.69      2.61 o
   2  11  11       33.64       30.96      2.35 o
   3  11  11       26.97       29.73      2.39 o
   4  11  11        4.24        3.14      1.83 o
   5  11  11       34.12       32.47      2.73 o
   0  12  11       36.55       49.20      4.24 o
   1  12  11       11.14       14.83      2.21 o
   2  12  11        0.78        2.15      1.93 o
   3  12  11       10.48       11.68      2.04 o
   4  12  11       14.15       14.94      2.41 o
   0  13  11        2.55        1.18      2.71 o
   1  13  11        0.58       -0.23      1.86 o
   2  13  11        3.36        2.44      2.04 o
   0   0  12     1038.50      991.83     18.97 o
   1   0  12        0.07        0.34      1.59 o
   2   0  12      643.67      580.82      8.53 o
   3   0  12      118.15      124.85      3.64 o
   4   0  12        1.57       -0.09      1.39 o
   5   0  12       58.08       61.97      2.90 o
   6   0  12       33.16       30.21      2.56 o
   7   0  12       14.02       10.84      2.14 o
   8   0  12        0.75       -1.54      2.24 o
   9   0  12       24.66       22.68      3.08 o
   0   1  12      204.46      177.32      4.94 o
   1   1  12      739.21      694.32      7.39 o
   2   1  12      112.67      110.58      2.56 o
   3   1  12      440.43      388.05      4.63 o
   4   1  12      170.17      159.53      2.94 o
   5   1  12       87.88       86.73      2.30 o
   6   1  12       22.91       21.32      1.60 o
   7   1  12       12.11       10.03      1.50 o
   8   1  12       26.72       31.12      2.15 o
   9   1  12        2.23        2.63      2.03 o
   0   2  12        0.00       -0.98      1.49 o
   1   2  12      110.87      109.78      2.64 o
   2   2  12      159.50      162.76      3.22 o
   3   2  12      206.39      205.06      3.30 o
   4   2  12        1.73        1.45      1.09 o
   5   2  12      153.64      139.35      2.90 o
   6   2  12       59.85       60.62      2.34 o
   7   2  12       17.47       13.38      1.69 o
   8   2  12        5.14        6.62      1.83 o
   9   2  12       24.99       25.67      2.89 o
   0   3  12       20.26       16.31      1.87 o
   1   3  12      471.51      443.23      5.05 o
   2   3  12       24.13       27.64      1.68 o
   3   3  12        3.57        3.95      1.14 o
   4   3  12       10.46       13.70      1.36 o
   5   3  12       25.37       22.98      1.65 o
   6   3  12       10.13        7.18      1.45 o
   7   3  12       22.52       21.83      1.98 o
   8   3  12        4.05        0.65      1.57 o
   9   3  12        4.12        3.86      3.21 o
   0   4  12       33.61       37.03      2.41 o
   1   4  12      135.51      130.11      2.41 o
   2   4  12       39.28       36.17      1.84 o
   3   4  12        6.75        9.19      1.33 o
   4   4  12       50.28       48.16      1.92 o
   5   4  12       11.50        9.30      1.44 o
   6   4  12       11.53       11.11      1.59 o
   7   4  12       16.52       17.24      2.10 o
   8   4  12        0.45       -0.72      2.12 o
   0   5  12       48.73       59.69      2.91 o
   1   5  12        4.87        3.99      0.98 o
   2   5  12        7.15        3.60      0.97 o
   3   5  12       30.51       29.86      1.75 o
   4   5  12       92.80       82.97      2.56 o
   5   5  12       26.97       30.45      1.89 o
   6   5  12        3.18        4.54      1.40 o
   7   5  12        3.01       -0.39      1.51 o
   8   5  12        2.39        0.70      1.98 o
   0   6  12        5.33        7.54      1.81 o
   1   6  12       81.06       80.16      2.38 o
   2   6  12      113.55      114.64      2.42 o
   3   6  12       67.41       71.92      2.58 o
   4   6  12       30.61       33.84      2.24 o
   5   6  12       38.04       40.42      2.11 o
   6   6  12        2.76        1.40      1.91 o
   7   6  12       12.29       11.28      2.05 o
   8   6  12        7.06        4.52      1.87 o
   0   7  12        0.42        0.74      2.18 o
   1   7  12        5.81        3.77      1.20 o
   2   7  12       27.34       28.05      1.51 o
   3   7  12        8.40        8.37      1.36 o
   4   7  12        0.17       -1.27      1.32 o
   5   7  12        6.02        7.65      1.71 o
   6   7  12        4.59        3.65      1.78 o
   7   7  12        4.02        3.91      1.98 o
   0   8  12       11.84        9.06      2.01 o
   1   8  12       19.01       21.19      1.70 o
   2   8  12       73.39       73.81      2.29 o
   3   8  12      109.26      104.12      2.96 o
   4   8  12      158.26      173.38      4.19 o
   5   8  12        2.15        1.75      1.98 o
   6   8  12       31.84       34.39      2.67 o
   7   8  12        5.14        3.61      2.05 o
   0   9  12      108.74      107.53      4.22 o
   1   9  12       43.48       40.85      2.07 o
   2   9  12       11.99       13.53      1.75 o
   3   9  12       30.53       37.95      2.04 o
   4   9  12       26.99       29.42      2.20 o
   5   9  12       26.06       34.45      2.96 o
   6   9  12       26.26       26.02      3.57 o
   0  10  12        1.10        3.55      2.61 o
   1  10  12       27.86       25.01      2.10 o
   2  10  12        9.93        8.47      1.75 o
   3  10  12       24.02       30.92      2.41 o
   4  10  12       18.28       17.74      2.10 o
   5  10  12       28.75       30.77      3.77 o
   0  11  12        0.00        0.89      2.27 o
   1  11  12       18.10       22.87      2.31 o
   2  11  12        1.71        2.43      1.96 o
   3  11  12       82.33       93.72      3.31 o
   4  11  12        6.12        8.13      1.86 o
   0  12  12        1.66        3.00      2.60 o
   1  12  12        7.54        5.85      1.92 o
   2  12  12        8.41       12.84      2.25 o
   1   0  13      250.87      256.52      7.62 o
   2   0  13        3.29        5.47      1.77 o
   3   0  13       22.82       22.28      2.14 o
   4   0  13        0.14        2.18      1.45 o
   5   0  13        7.17       11.10      1.91 o
   6   0  13        7.66        9.79      2.02 o
   7   0  13       16.08       22.00      3.23 o
   8   0  13        2.07        1.62      3.25 o
   0   1  13       79.91       84.25      4.67 o
   1   1  13       55.87       57.57      2.76 o
   2   1  13       54.30       48.93      2.08 o
   3   1  13      126.85      126.50      2.83 o
   4   1  13       23.79       22.09      1.57 o
   5   1  13        0.06       -0.72      1.10 o
   6   1  13       12.00       13.72      1.57 o
   7   1  13        6.36        6.53      1.47 o
   8   1  13       22.32       27.27      2.14 o
   0   2  13      101.91       96.30      5.53 o
   1   2  13       15.73       13.94      1.52 o
   2   2  13      201.83      193.77      3.74 o
   3   2  13       46.75       40.31      1.93 o
   4   2  13       25.36       23.75      1.63 o
   5   2  13       35.48       35.16      1.87 o
   6   2  13       17.27       14.12      1.66 o
   7   2  13       18.45       21.06      1.89 o
   8   2  13        8.27        8.51      1.97 o
   0   3  13       32.40       27.06      2.97 o
   1   3  13      188.87      181.61      4.22 o
   2   3  13       14.30       13.62      1.52 o
   3   3  13        1.55        0.97      1.10 o
   4   3  13       10.19       10.66      1.36 o
   5   3  13       54.87       61.16      2.35 o
   6   3  13       63.70       66.58      2.51 o
   7   3  13        4.65        6.19      1.57 o
   8   3  13       20.30       23.38      2.69 o
   0   4  13      168.91      159.67      7.51 o
   1   4  13       21.95       23.11      1.93 o
   2   4  13       11.84       14.55      1.55 o
   3   4  13       57.85       56.61      2.19 o
   4   4  13       44.96       45.26      2.06 o
   5   4  13       29.51       26.92      1.87 o
   6   4  13       13.97       14.00      1.70 o
   7   4  13       25.50       21.75      2.16 o
   8   4  13        6.03        6.16      1.96 o
   0   5  13       88.30       85.73      3.48 o
   1   5  13      262.95      249.04      4.09 o
   2   5  13       82.55       85.15      2.66 o
   3   5  13       38.61       34.31      1.91 o
   4   5  13       76.13       73.50      2.69 o
   5   5  13        6.04        6.27      1.42 o
   6   5  13       18.53       19.85      1.85 o
   7   5  13        0.44        0.90      1.96 o
   0   6  13       18.41       19.08      2.98 o
   1   6  13       45.21       48.56      2.04 o
   2   6  13       34.10       34.58      1.85 o
   3   6  13       25.10       18.06      1.85 o
   4   6  13        4.11        3.47      1.45 o
   5   6  13       14.12       14.00      1.79 o
   6   6  13        2.41        0.40      1.66 o
   7   6  13        9.78        4.99      1.90 o
   0   7  13        1.05        1.90      1.82 o
   1   7  13       12.25       10.72      1.62 o
   2   7  13       26.95       27.87      1.80 o
   3   7  13       34.50       40.49      2.70 o
   4   7  13        2.91        4.81      1.66 o
   5   7  13        8.25        6.94      1.75 o
   6   7  13        3.97        1.22      1.76 o
   0   8  13        1.20        0.26      2.09 o
   1   8  13        3.85        5.68      1.36 o
   2   8  13        5.80        2.77      1.36 o
   3   8  13        7.29        8.79      1.64 o
   4   8  13       30.37       26.58      2.32 o
   5   8  13        2.78        4.60      2.57 o
   6   8  13        1.38        0.38      2.47 o
   0   9  13        0.94        0.67      1.88 o
   1   9  13       67.91       68.64      2.71 o
   2   9  13       16.45       22.24      1.99 o
   3   9  13       61.29       71.63      2.67 o
   4   9  13        4.62        6.69      2.04 o
   5   9  13       24.53       21.53      3.52 o
   0  10  13        6.78        4.61      2.28 o
   1  10  13        4.94        4.74      1.69 o
   2  10  13       84.46       80.55      3.20 o
   3  10  13       21.20       26.05      2.69 o
   4  10  13       19.76       23.12      2.66 o
   0  11  13        0.03       -0.22      2.36 o
   1  11  13        0.02        0.63      1.81 o
   2  11  13        9.45       10.67      2.31 o
   0   0  14       54.74       53.75      8.34 o
   1   0  14       23.81       27.88      3.42 o
   2   0  14       89.93       78.01      4.29 o
   3   0  14       79.91       75.67      3.62 o
   4   0  14        5.97        4.94      1.91 o
   5   0  14        1.42        4.84      1.75 o
   6   0  14        5.30        5.96      1.92 o
   7   0  14        0.47        0.75      2.03 o
   0   1  14        0.00        1.83      3.21 o
   1   1  14       30.11       32.23      2.73 o
   2   1  14       14.76       17.86      1.96 o
   3   1  14       30.23       27.51      1.83 o
   4   1  14       16.19       16.15      1.56 o
   5   1  14        6.02        6.53      1.32 o
   6   1  14        5.69        5.90      1.73 o
   7   1  14       41.62       48.86      2.96 o
   0   2  14        2.79        1.34      2.72 o
   1   2  14       74.38       74.05      3.60 o
   2   2  14       40.10       37.70      2.09 o
   3   2  14        0.34        0.94      1.20 o
   4   2  14        8.16       10.27      1.49 o
   5   2  14        2.35        3.94      1.34 o
   6   2  14       32.84       32.67      2.11 o
   7   2  14        1.26        1.14      1.52 o
   0   3  14        6.18       10.34      3.21 o
   1   3  14      101.06      100.10      3.80 o
   2   3  14        0.23        1.99      1.20 o
   3   3  14       66.86       66.46      2.45 o
   4   3  14       23.44       21.45      1.71 o
   5   3  14       14.56       14.69      1.89 o
   6   3  14       17.86       18.85      1.84 o
   7   3  14        0.28       -0.01      1.94 o
   0   4  14        3.33        7.20      2.54 o
   1   4  14       12.51       13.51      1.92 o
   2   4  14       26.15       27.73      2.25 o
   3   4  14       34.54       35.94      2.26 o
   4   4  14       15.42       16.18      1.65 o
   5   4  14       14.71       16.98      1.80 o
   6   4  14       22.15       21.89      1.97 o
   7   4  14        9.09       13.35      2.04 o
   0   5  14       19.31       23.94      3.22 o
   1   5  14       17.93       19.26      2.14 o
   2   5  14       33.47       37.40      2.45 o
   3   5  14        0.11       -0.80      1.22 o
   4   5  14       10.18       12.55      1.60 o
   5   5  14        8.72        4.75      1.51 o
   6   5  14        1.08        2.88      1.50 o
   7   5  14        0.73        0.37      1.96 o
   0   6  14        0.23        0.84      1.64 o
   1   6  14       22.83       25.36      2.10 o
   2   6  14        7.45       11.18      1.87 o
   3   6  14       12.33        9.08      1.72 o
   4   6  14       14.30       14.65      1.85 o
   5   6  14        6.30        6.28      1.63 o
   6   6  14        2.46        1.85      1.82 o
   0   7  14        8.29       10.83      2.13 o
   1   7  14        7.83        9.38      1.91 o
   2   7  14       23.53       26.14      2.19 o
   3   7  14        2.81        1.79      1.46 o
   4   7  14       27.77       29.17      2.30 o
   5   7  14        8.58        8.97      2.01 o
   0   8  14       34.11       41.93      3.91 o
   1   8  14       13.31       17.58      1.77 o
   2   8  14        3.48        1.67      1.77 o
   3   8  14        9.65       10.64      2.30 o
   4   8  14        4.97        7.51      1.87 o
   5   8  14       23.94       23.21      2.56 o
   0   9  14       61.34       58.54      4.85 o
   1   9  14       17.22       23.19      2.44 o
   2   9  14        1.81        3.32      1.67 o
   3   9  14       21.93       20.93      2.66 o
   4   9  14        2.50        3.41      2.95 o
   0  10  14       20.80       23.12      3.41 o
   1  10  14       38.68       44.54      2.72 o
   2  10  14       68.17       70.03      3.61 o
   1   0  15       84.06       87.35      9.42 o
   2   0  15       14.47       12.58      2.78 o
   3   0  15      151.06      152.85      5.61 o
   4   0  15        2.74        3.88      2.40 o
   5   0  15       40.00       38.00      3.12 o
   6   0  15        4.50        4.68      2.28 o
   7   0  15        6.75        4.03      2.81 o
   0   1  15        0.87        0.61      3.10 o
   1   1  15      105.04       93.45      4.76 o
   2   1  15       94.57       88.65      3.40 o
   3   1  15       26.90       26.58      2.20 o
   4   1  15       21.43       24.06      1.87 o
   5   1  15        3.78        6.83      1.47 o
   6   1  15       15.52       15.99      1.82 o
   0   2  15        4.34        3.05      2.98 o
   1   2  15       49.68       50.45      3.53 o
   2   2  15        9.55       10.65      2.30 o
   3   2  15      249.84      242.97      4.30 o
   4   2  15       27.23       32.72      2.36 o
   5   2  15       16.22       16.41      1.73 o
   6   2  15       17.48       21.89      1.99 o
   0   3  15       76.45       79.94      5.81 o
   1   3  15       41.86       45.77      3.04 o
   2   3  15       56.32       60.79      3.35 o
   3   3  15        2.70        5.23      1.42 o
   4   3  15       25.91       30.67      1.96 o
   5   3  15        3.34        7.22      1.60 o
   6   3  15        6.84        6.67      1.70 o
   0   4  15       30.41       38.36      4.64 o
   1   4  15        4.69        8.85      2.20 o
   2   4  15       81.29       79.41      3.79 o
   3   4  15       11.64       15.29      1.80 o
   4   4  15        3.17        4.78      1.34 o
   5   4  15        9.04       10.95      1.71 o
   6   4  15       22.49       27.48      2.22 o
   0   5  15       46.07       53.70      5.23 o
   1   5  15        3.83        7.24      2.12 o
   2   5  15        3.26        4.81      1.71 o
   3   5  15       67.79       77.93      3.79 o
   4   5  15        7.54        8.87      1.71 o
   5   5  15        3.79        2.04      1.42 o
   0   6  15       59.24       68.94      5.67 o
   1   6  15        7.23        9.73      1.99 o
   2   6  15       21.61       30.37      2.46 o
   3   6  15        1.03        4.74      2.45 o
   4   6  15        0.58        0.50      1.50 o
   5   6  15        0.39        3.27      1.61 o
   0   7  15        0.03        3.34      2.69 o
   1   7  15       20.21       25.96      2.30 o
   2   7  15       10.93       15.43      2.81 o
   3   7  15       15.38       16.98      2.44 o
   4   7  15       16.52       16.77      2.13 o
   0   8  15       37.28       35.45      3.04 o
   1   8  15        2.67        7.26      1.97 o
   2   8  15       57.04       61.52      4.03 o
   3   8  15       12.44       14.83      2.56 o
   0   9  15        0.20        2.11      2.10 o
   1   9  15        4.52        7.07      3.18 o
   2   9  15       24.69       29.97      2.94 o
   0   0  16        1.23       10.80      5.64 o
   1   0  16        0.54        1.73      3.01 o
   2   0  16       39.33       49.93      5.24 o
   3   0  16       22.46       24.04      4.21 o
   4   0  16        1.38        4.98      3.07 o
   5   0  16        2.52        8.82      2.69 o
   0   1  16        5.70       11.72      3.56 o
   1   1  16        3.66        7.54      2.63 o
   2   1  16        1.25        0.73      2.11 o
   3   1  16       21.15       26.63      2.62 o
   4   1  16       10.01       12.20      1.91 o
   5   1  16       46.92       50.71      2.47 o
   0   2  16       19.76       24.78      4.34 o
   1   2  16        1.50        3.54      2.23 o
   2   2  16       53.25       57.37      3.77 o
   3   2  16       26.55       36.72      2.30 o
   4   2  16       52.74       55.88      2.60 o
   5   2  16       10.07       14.01      1.81 o
   0   3  16        0.01        1.29      3.14 o
   1   3  16        4.18        4.83      2.21 o
   2   3  16       11.86       13.88      2.34 o
   3   3  16       50.86       55.66      2.98 o
   4   3  16       13.23       17.19      1.82 o
   5   3  16       11.83       12.39      1.81 o
   0   4  16       32.60       29.25      4.50 o
   1   4  16       56.46       60.08      3.99 o
   2   4  16       75.90       82.02      3.93 o
   3   4  16       22.51       26.68      2.50 o
   4   4  16        5.47        7.40      1.73 o
   5   4  16        8.42        9.67      2.24 o
   0   5  16        2.09        6.32      4.64 o
   1   5  16        6.38       12.55      2.39 o
   2   5  16        3.46        5.49      3.03 o
   3   5  16       13.62       14.29      2.08 o
   4   5  16       26.44       25.89      2.20 o
   0   6  16        1.29        7.47      3.62 o
   1   6  16        1.30        8.78      2.31 o
   2   6  16       16.03       21.64      2.34 o
   3   6  16       39.20       42.86      4.29 o
   0   7  16       13.96       15.15      4.35 o
   1   7  16        0.41        4.14      2.29 o
   2   7  16        4.08        5.55      2.28 o
   1   0  17        6.80       12.63      3.93 o
   2   0  17       40.61       60.85      7.86 o
   3   0  17       63.62       78.83      9.10 o
   4   0  17       31.78       40.26      3.80 o
   0   1  17       12.25       14.89      3.97 o
   1   1  17        4.35        5.39      2.20 o
   2   1  17       32.78       40.54      3.66 o
   3   1  17       19.69       28.24      2.63 o
   4   1  17       17.74       23.79      2.34 o
   0   2  17        0.33        3.72      3.29 o
   1   2  17       24.62       28.15      3.22 o
   2   2  17       13.85       17.71      2.81 o
   3   2  17        5.91       14.94      2.60 o
   4   2  17       10.25       12.41      2.06 o
   0   3  17       20.67       27.60      4.66 o
   1   3  17       19.22       25.68      3.23 o
   2   3  17        3.33        9.39      2.58 o
   3   3  17       15.39       19.71      2.45 o
   0   4  17       10.12       13.20      4.10 o
   1   4  17        0.68        5.34      2.48 o
   2   4  17        8.40       12.87      2.78 o
   3   4  17        7.61       15.06      3.43 o
   0   5  17        0.00        5.42      4.62 o
   1   5  17        9.16       12.30      2.90 o
   2   5  17       19.55       28.93      2.86 o
   0   0  18        3.72        4.18      4.42 o
   1   0  18        1.05        6.85      3.68 o
   0   1  18        2.14        8.06      3.77 o
   1   1  18       30.29       40.98      4.19 o
 
